# Supplementary material for: New data on Garra makiensis (Cyprinidae, Labeoinae) from the Awash River (Ethiopia) with remarks on its relationships to congeners on the Arabian Peninsula
Source: Zookeys. 2020 Nov 4;984:133–63. doi: 10.3897/zookeys.984.55982 (PMC7658184; doi:10.3897/zookeys.984.55982)
Supplement: XML Treatment for Garra makiensis [file zookeys.984.55982-treatment1.xml]

<!DOCTYPE tp:taxon-treatment
  PUBLIC "-//TaxonX//DTD Taxonomic Treatment Publishing DTD v0 20100105//EN" "tax-treatment-NSO.dtd">
<tp:taxon-treatment xmlns:tp="http://www.plazi.org/taxpub"><tp:treatment-meta><kwd-group><label>Taxon classification</label><kwd><named-content xmlns:xlink="http://www.w3.org/1999/xlink" content-type="kingdom">Animalia</named-content></kwd><kwd><named-content xmlns:xlink="http://www.w3.org/1999/xlink" content-type="order">Cypriniformes</named-content></kwd><kwd><named-content xmlns:xlink="http://www.w3.org/1999/xlink" content-type="family">Cyprinidae</named-content></kwd></kwd-group><mixed-citation publication-type="journal"><person-group><name><surname>Englmaier</surname><given-names>Gernot K.</given-names></name><name><surname>Rodríguez</surname><given-names>Nuria Viñuela</given-names></name><name><surname>Waidbacher</surname><given-names>Herwig</given-names></name><name><surname>Palandačić</surname><given-names>Anja</given-names></name><name><surname>Tesfaye</surname><given-names>Genanaw</given-names></name><name><surname>Gessl</surname><given-names>Wolfgang</given-names></name><name><surname>Meulenbroek</surname><given-names>Paul</given-names></name></person-group><article-title>New data on <italic><tp:taxon-name><tp:taxon-name-part taxon-name-part-type="genus" reg="Garra">Garra</tp:taxon-name-part> <tp:taxon-name-part taxon-name-part-type="species" reg="makiensis">makiensis</tp:taxon-name-part></tp:taxon-name></italic> (<tp:taxon-name><tp:taxon-name-part taxon-name-part-type="family">Cyprinidae</tp:taxon-name-part></tp:taxon-name>, <tp:taxon-name><tp:taxon-name-part taxon-name-part-type="subfamily">Labeoinae</tp:taxon-name-part></tp:taxon-name>) from the Awash River (Ethiopia) with remarks on its relationships to congeners on the Arabian Peninsula</article-title><source>Zookeys</source><day>04</day><month>11</month><year>2020</year><volume>984</volume><fpage>133</fpage><lpage>163</lpage><pub-id pub-id-type="doi">10.3897/zookeys.984.55982</pub-id></mixed-citation></tp:treatment-meta><tp:nomenclature><tp:taxon-name><object-id xmlns:xlink="http://www.w3.org/1999/xlink" content-type="arpha" xlink:type="simple">82C0019E-5A32-51C3-B9F1-A0B682B0AF7B</object-id>
              <tp:taxon-name-part taxon-name-part-type="genus" reg="Garra">Garra</tp:taxon-name-part>
              <tp:taxon-name-part taxon-name-part-type="species" reg="makiensis">makiensis</tp:taxon-name-part>
            </tp:taxon-name><tp:taxon-authority>(Boulenger, 1903)</tp:taxon-authority><xref ref-type="fig" rid="F4">Figures 4</xref><xref ref-type="fig" rid="F5">, 5</xref><xref ref-type="fig" rid="F6">, 6</xref><xref ref-type="fig" rid="F7">, 7</xref><xref ref-type="fig" rid="F8">, 8</xref><xref ref-type="fig" rid="F9">, 9</xref><tp:nomenclature-citation-list><tp:nomenclature-citation><tp:taxon-name>
                  <tp:taxon-name-part taxon-name-part-type="genus" reg="Discognathus">Discognathus</tp:taxon-name-part> <tp:taxon-name-part taxon-name-part-type="species" reg="makiensis">makiensis</tp:taxon-name-part></tp:taxon-name><comment>Boulenger, 1903:330 (type locality: Maki [Meki] River, Ethiopia), Fig. <xref ref-type="fig" rid="F4">4A</xref></comment></tp:nomenclature-citation><tp:nomenclature-citation><tp:taxon-name>
                  <tp:taxon-name-part taxon-name-part-type="genus" reg="Discognathus">Discognathus</tp:taxon-name-part> <tp:taxon-name-part taxon-name-part-type="species" reg="rothschildi">rothschildi</tp:taxon-name-part></tp:taxon-name><comment>Pellegrin, 1905:291 (type locality: Gotta [Gota] River, Ethiopia), Fig. <xref ref-type="fig" rid="F4">4B</xref></comment></tp:nomenclature-citation></tp:nomenclature-citation-list></tp:nomenclature><tp:treatment-sec sec-type="material" id="SECID0E4VBI"><title>Material examined.</title><p>Comparative material from the Awash River drainage (including the Gotta River sub-drainage) is listed in Table <xref ref-type="table" rid="T1">1</xref>.</p><fig id="F4" position="float" orientation="portrait"><object-id xmlns:xlink="http://www.w3.org/1999/xlink" content-type="doi" xlink:type="simple">10.3897/zookeys.984.55982.figure4</object-id><object-id xmlns:xlink="http://www.w3.org/1999/xlink" content-type="arpha" xlink:type="simple">EF61CE50-2188-596B-ACE0-F0782FA30803</object-id><label>Figure 4.</label><caption><p>General appearance of <italic><tp:taxon-name><tp:taxon-name-part taxon-name-part-type="genus" reg="Garra">Garra</tp:taxon-name-part> <tp:taxon-name-part taxon-name-part-type="species" reg="makiensis">makiensis</tp:taxon-name-part></tp:taxon-name></italic>. <bold>A</bold><abbrev xmlns:xlink="http://www.w3.org/1999/xlink" content-type="institution" xlink:title="British Museum of Natural History" id="ABBRID0E3WBI" xlink:type="simple">BMNH</abbrev> 1905.7.25.87, lectotype of <italic><tp:taxon-name><tp:taxon-name-part taxon-name-part-type="genus" reg="Garra">G.</tp:taxon-name-part> <tp:taxon-name-part taxon-name-part-type="species" reg="makiensis">makiensis</tp:taxon-name-part></tp:taxon-name></italic>, female, 67.1 mm <abbrev xmlns:xlink="http://www.w3.org/1999/xlink" xlink:title="standard length" id="ABBRID0EMXBI" xlink:type="simple">SL</abbrev>, Maki [Meki] River, Ethiopia, The Trustees of the Natural History Museum, London, <bold>B</bold><abbrev xmlns:xlink="http://www.w3.org/1999/xlink" content-type="institution" xlink:title="Muséum national d’Histoire naturelle, Paris" id="ABBRID0ESXBI" xlink:type="simple">MNHN</abbrev>-1905-0246, syntype of <italic><tp:taxon-name><tp:taxon-name-part taxon-name-part-type="genus" reg="Garra">G.</tp:taxon-name-part> <tp:taxon-name-part taxon-name-part-type="species" reg="rothschildi">rothschildi</tp:taxon-name-part></tp:taxon-name></italic>, 135.3 mm <abbrev xmlns:xlink="http://www.w3.org/1999/xlink" xlink:title="standard length" id="ABBRID0ECYBI" xlink:type="simple">SL</abbrev>, Gotta [Gota] River, Ethiopia, The Muséum national d’Histoire naturelle, Paris.</p></caption><graphic xmlns:xlink="http://www.w3.org/1999/xlink" xlink:href="zookeys-984-133-g004.jpg" position="float" orientation="portrait" xlink:type="simple" id="oo_471368.jpg"><uri content-type="original_file" xlink:type="simple">https://binary.pensoft.net/fig/471368</uri></graphic></fig></tp:treatment-sec><tp:treatment-sec sec-type="Identification" id="SECID0ELYBI"><title>Identification.</title><p>See Figs <xref ref-type="fig" rid="F5">5</xref>–<xref ref-type="fig" rid="F8">8</xref> for general appearance of <italic><tp:taxon-name><tp:taxon-name-part taxon-name-part-type="genus" reg="Garra">G.</tp:taxon-name-part> <tp:taxon-name-part taxon-name-part-type="species" reg="makiensis">makiensis</tp:taxon-name-part></tp:taxon-name></italic> from the Awash River; Fig. <xref ref-type="fig" rid="F7">7</xref> for tubercles on head; Fig. <xref ref-type="fig" rid="F8">8</xref> for scales on chest and shape of gular disc; and Fig. <xref ref-type="fig" rid="F9">9</xref> for axial skeleton and shape of supraneural bones. Tubercles on scales and the pectoral fin, and scale pattern on ventral side are shown in Suppl. material <xref ref-type="supplementary-material" rid="S2">2</xref>: Figs S1, S2. Measurements and counts are given in Tables <xref ref-type="table" rid="T3">3</xref>, <xref ref-type="table" rid="T4">4</xref>.</p><fig id="F5" position="float" orientation="portrait"><object-id xmlns:xlink="http://www.w3.org/1999/xlink" content-type="doi" xlink:type="simple">10.3897/zookeys.984.55982.figure5</object-id><object-id xmlns:xlink="http://www.w3.org/1999/xlink" content-type="arpha" xlink:type="simple">F029C2C6-484C-50F9-8B9E-3538961FF17F</object-id><label>Figure 5.</label><caption><p><italic><tp:taxon-name><tp:taxon-name-part taxon-name-part-type="genus" reg="Garra">Garra</tp:taxon-name-part> <tp:taxon-name-part taxon-name-part-type="species" reg="makiensis">makiensis</tp:taxon-name-part></tp:taxon-name></italic>, alive, <named-content xmlns:xlink="http://www.w3.org/1999/xlink" content-type="dwc:institutional_code" xlink:type="simple">NMW</named-content> 99224, 52.0 mm <abbrev xmlns:xlink="http://www.w3.org/1999/xlink" xlink:title="standard length" id="ABBRID0E31BI" xlink:type="simple">SL</abbrev>, Awash River at Lafessa (S6). Photograph by W. Graf.</p></caption><graphic xmlns:xlink="http://www.w3.org/1999/xlink" xlink:href="zookeys-984-133-g005.jpg" position="float" orientation="portrait" xlink:type="simple" id="oo_471369.jpg"><uri content-type="original_file" xlink:type="simple">https://binary.pensoft.net/fig/471369</uri></graphic></fig><fig id="F6" position="float" orientation="portrait"><object-id xmlns:xlink="http://www.w3.org/1999/xlink" content-type="doi" xlink:type="simple">10.3897/zookeys.984.55982.figure6</object-id><object-id xmlns:xlink="http://www.w3.org/1999/xlink" content-type="arpha" xlink:type="simple">C58A1786-6D93-5F4E-8FF0-C68867A6E607</object-id><label>Figure 6.</label><caption><p>General appearance and morphological variability of <italic><tp:taxon-name><tp:taxon-name-part taxon-name-part-type="genus" reg="Garra">Garra</tp:taxon-name-part> <tp:taxon-name-part taxon-name-part-type="species" reg="makiensis">makiensis</tp:taxon-name-part></tp:taxon-name></italic> from the Awash River. <bold>A</bold><named-content xmlns:xlink="http://www.w3.org/1999/xlink" content-type="dwc:institutional_code" xlink:type="simple">NMW</named-content> 99485, female, 85.8 mm <abbrev xmlns:xlink="http://www.w3.org/1999/xlink" xlink:title="standard length" id="ABBRID0E62BI" xlink:type="simple">SL</abbrev>, Adayitu (S13), <bold>B</bold><named-content xmlns:xlink="http://www.w3.org/1999/xlink" content-type="dwc:institutional_code" xlink:type="simple">NMW</named-content> 99485, female, 82.2 mm <abbrev xmlns:xlink="http://www.w3.org/1999/xlink" xlink:title="standard length" id="ABBRID0EK3BI" xlink:type="simple">SL</abbrev>, Adayitu (S13), <bold>C</bold><named-content xmlns:xlink="http://www.w3.org/1999/xlink" content-type="dwc:institutional_code" xlink:type="simple">NMW</named-content> 99491, male, 106.1 mm <abbrev xmlns:xlink="http://www.w3.org/1999/xlink" xlink:title="standard length" id="ABBRID0EV3BI" xlink:type="simple">SL</abbrev>, Dubti (S14), <bold>D</bold><named-content xmlns:xlink="http://www.w3.org/1999/xlink" content-type="dwc:institutional_code" xlink:type="simple">NMW</named-content> 99504, female, 147.9 mm <abbrev xmlns:xlink="http://www.w3.org/1999/xlink" xlink:title="standard length" id="ABBRID0EA4BI" xlink:type="simple">SL</abbrev>, Jara River (T3).</p></caption><graphic xmlns:xlink="http://www.w3.org/1999/xlink" xlink:href="zookeys-984-133-g006.jpg" position="float" orientation="portrait" xlink:type="simple" id="oo_471370.jpg"><uri content-type="original_file" xlink:type="simple">https://binary.pensoft.net/fig/471370</uri></graphic></fig><p>Longest examined specimen 147.9 mm <abbrev xmlns:xlink="http://www.w3.org/1999/xlink" xlink:title="standard length" id="ABBRID0EL4BI" xlink:type="simple">SL</abbrev> (female, <named-content xmlns:xlink="http://www.w3.org/1999/xlink" content-type="dwc:institutional_code" xlink:type="simple">NMW</named-content> 99504). Body elongated, moderately compressed, more in the caudal region. Shape of body and head very variable. Dorsal head profile slightly convex, its transition to back usually smooth, in few specimens with a slight nuchal hump. In most specimens, predorsal back outline rises gently, slightly convex or straight, to dorsal-fin origin. Postdorsal profile slightly concave to caudal-fin origin. Caudal peduncle almost twice as long as its minimal depth. The vent is close to the anal-fin origin (7.3–19.7 % of pelvic – anal distance). Head usually as long as body depth at dorsal-fin origin. Head depth at nape shorter than head length. Snout blunt and longer than orbit – operculum distance. Transverse groove weakly developed (absent in some specimens); transverse lobe separated from lateral field by a shallow groove (or without groove). Two deep grooves originating above anterior barbel, posteriorly not connected; at posterior end of upper groove a patch of few tubercles in some specimens (Fig. <xref ref-type="fig" rid="F7">7</xref>).</p><fig id="F7" position="float" orientation="portrait"><object-id xmlns:xlink="http://www.w3.org/1999/xlink" content-type="doi" xlink:type="simple">10.3897/zookeys.984.55982.figure7</object-id><object-id xmlns:xlink="http://www.w3.org/1999/xlink" content-type="arpha" xlink:type="simple">E88C2E13-71E8-5B46-B860-A42DC7CC224D</object-id><label>Figure 7.</label><caption><p>Lateral and dorsal view of head, in <italic><tp:taxon-name><tp:taxon-name-part taxon-name-part-type="genus" reg="Garra">Garra</tp:taxon-name-part> <tp:taxon-name-part taxon-name-part-type="species" reg="makiensis">makiensis</tp:taxon-name-part></tp:taxon-name></italic> from the Awash River. <bold>A</bold> and <bold>D</bold> same specimen as in Fig. <xref ref-type="fig" rid="F6">6B</xref>, <bold>B</bold> and <bold>E</bold> same specimen as in Fig. <xref ref-type="fig" rid="F6">6C</xref>, <bold>C</bold> and <bold>F</bold> same specimen as in Fig. <xref ref-type="fig" rid="F6">6D</xref>.</p></caption><graphic xmlns:xlink="http://www.w3.org/1999/xlink" xlink:href="zookeys-984-133-g007.jpg" position="float" orientation="portrait" xlink:type="simple" id="oo_471371.jpg"><uri content-type="original_file" xlink:type="simple">https://binary.pensoft.net/fig/471371</uri></graphic></fig><p>Tubercles on snout and head in both males and females (smallest specimen with tubercles: 45.4 mm <abbrev xmlns:xlink="http://www.w3.org/1999/xlink" xlink:title="standard length" id="ABBRID0EK6BI" xlink:type="simple">SL</abbrev>, Awash River, S14), but often completely absent or rudimentary developed (Figs <xref ref-type="fig" rid="F6">6</xref>, <xref ref-type="fig" rid="F7">7</xref>). Transverse lobe with large conical tubercles; tubercles extending to lateral surface and the area between anterior rim of eyes and nostrils. Depressed rostral margin usually without tubercles; in some specimens few and irregularly placed. Anterior extremity of the ethmoid field often elevated from depressed rostral surface and covered with large tubercles, especially in anterior region. Small tubercles are commonly spread on the frontal and occipital regions, sometimes extending to the operculum (Fig. <xref ref-type="fig" rid="F7">7</xref> and Suppl. material <xref ref-type="supplementary-material" rid="S2">2</xref>: Fig. S1). In few specimens (n = 7), small circular tubercles on scales in the predorsal region and the lateral side of the abdominal region (above lateral line). A single specimen (<named-content xmlns:xlink="http://www.w3.org/1999/xlink" content-type="dwc:institutional_code" xlink:type="simple">NMW</named-content> 99231, male, 91.2 mm <abbrev xmlns:xlink="http://www.w3.org/1999/xlink" xlink:title="standard length" id="ABBRID0EHACI" xlink:type="simple">SL</abbrev>, Awash River, S10) with tubercles on dorsal side of the pectoral fins (at fin membranes) (Suppl. material <xref ref-type="supplementary-material" rid="S2">2</xref>: Fig. S1).</p><p>Gular disc well-developed but often variable in size and shape (Fig. <xref ref-type="fig" rid="F8">8</xref>). Its width greater than its length. Width of torus less than disc length. Pulvinus wider than long and with few papillae. Labrum well-developed and longer than torus. Width of mouth usually less than snout length. Abundant papillae on rostral cap, torus, labellum and labrum. Rostral cap with invecked ventral margin. Two pairs of barbels, their length usually shorter than eye diameter; anterior barbel slightly longer or about equal to posterior barbel.</p><fig id="F8" position="float" orientation="portrait"><object-id xmlns:xlink="http://www.w3.org/1999/xlink" content-type="doi" xlink:type="simple">10.3897/zookeys.984.55982.figure8</object-id><object-id xmlns:xlink="http://www.w3.org/1999/xlink" content-type="arpha" xlink:type="simple">74E6372E-6463-5848-BA13-2C810653636E</object-id><label>Figure 8.</label><caption><p>Ventral view of head, in <italic><tp:taxon-name><tp:taxon-name-part taxon-name-part-type="genus" reg="Garra">Garra</tp:taxon-name-part> <tp:taxon-name-part taxon-name-part-type="species" reg="makiensis">makiensis</tp:taxon-name-part></tp:taxon-name></italic> from the Awash River. <bold>A</bold> same specimen as in Fig. <xref ref-type="fig" rid="F6">6B</xref>, <bold>B</bold> same specimen as in Fig. <xref ref-type="fig" rid="F6">6C</xref>, <bold>C</bold> same specimen as in Fig. <xref ref-type="fig" rid="F6">6D</xref>.</p></caption><graphic xmlns:xlink="http://www.w3.org/1999/xlink" xlink:href="zookeys-984-133-g008.jpg" position="float" orientation="portrait" xlink:type="simple" id="oo_471372.jpg"><uri content-type="original_file" xlink:type="simple">https://binary.pensoft.net/fig/471372</uri></graphic></fig><fig id="F9" position="float" orientation="portrait"><object-id xmlns:xlink="http://www.w3.org/1999/xlink" content-type="doi" xlink:type="simple">10.3897/zookeys.984.55982.figure9</object-id><object-id xmlns:xlink="http://www.w3.org/1999/xlink" content-type="arpha" xlink:type="simple">F9221101-1158-5AB2-BF03-1720E592BDAC</object-id><label>Figure 9.</label><caption><p>Axial skeletons and supraneural bones in <italic><tp:taxon-name><tp:taxon-name-part taxon-name-part-type="genus" reg="Garra">Garra</tp:taxon-name-part> <tp:taxon-name-part taxon-name-part-type="species" reg="makiensis">makiensis</tp:taxon-name-part></tp:taxon-name></italic>. <bold>A</bold><named-content xmlns:xlink="http://www.w3.org/1999/xlink" content-type="dwc:institutional_code" xlink:type="simple">NMW</named-content> 99223, 56.0 mm <abbrev xmlns:xlink="http://www.w3.org/1999/xlink" xlink:title="standard length" id="ABBRID0E4CCI" xlink:type="simple">SL</abbrev>, Awash River at Wonji (S7), 10 showing last predorsal abdominal vertebra and 21 last abdominal vertebra, total vertebrae 36:21+15, <bold>B</bold> lectotype of <italic><tp:taxon-name><tp:taxon-name-part taxon-name-part-type="genus" reg="Garra">G.</tp:taxon-name-part> <tp:taxon-name-part taxon-name-part-type="species" reg="makiensis">makiensis</tp:taxon-name-part></tp:taxon-name></italic>, same specimen as in Fig. <xref ref-type="fig" rid="F4">4A</xref>, <xref ref-type="fig" rid="F10">10</xref> showing last predorsal abdominal vertebra and 20 last abdominal vertebra, total vertebrae 36:20+16, The Trustees of the Natural History Museum, London, <bold>C</bold> syntype of <italic><tp:taxon-name><tp:taxon-name-part taxon-name-part-type="genus" reg="Garra">G.</tp:taxon-name-part> <tp:taxon-name-part taxon-name-part-type="species" reg="rothschildi">rothschildi</tp:taxon-name-part></tp:taxon-name></italic>, same specimens as in Fig. <xref ref-type="fig" rid="F4">4B</xref>, <xref ref-type="fig" rid="F10">10</xref> showing last predorsal abdominal vertebra and 21 last abdominal vertebra, total vertebrae 37:21+16, The Muséum national d’Histoire naturelle, Paris. Arrows showing position and numbers of preanal caudal vertebrae.</p></caption><graphic xmlns:xlink="http://www.w3.org/1999/xlink" xlink:href="zookeys-984-133-g009.jpg" position="float" orientation="portrait" xlink:type="simple" id="oo_471373.jpg"><uri content-type="original_file" xlink:type="simple">https://binary.pensoft.net/fig/471373</uri></graphic></fig><p>Dorsal fin with 3 or 4, commonly 4, unbranched and 8 branched rays, its last unbranched ray is the longest (89.0 % of dorsal-fin depth); length of first branched ray 86.4 % of dorsal-fin depth; second branched ray much shorter (76.9 % of dorsal-fin depth). Pelvic fin with a single unbranched ray and 7–9, commonly 8, branched rays; pelvic splint present. Long axillary scale at base of pelvic fin, its length 18.8–35.5 % of pelvic-fin length. Pectoral fin with a single unbranched ray and 13–17, commonly 16, branched rays. Caudal fin forked with 2+17 principal rays. Upper procurrent rays 7 (9), 8 (49) or 9 (3), lower procurrent rays 6 (14), 7 (42) or 8 (6).</p><p>Lateral line complete and going along midline. Total lateral-series with 37–40, commonly 38, scales. Lateral-series scales to posterior margin of hypurals 35–39, commonly 36. Transversal scale rows between lateral line and dorsal-fin origin 4 or 5, commonly 5; and 4–6, commonly 5 between lateral line and anal-fin origin. Chest, belly, postpelvic and predorsal regions fully scaled. Scales on chest usually deeply embedded (Fig. <xref ref-type="fig" rid="F8">8</xref> and Suppl. material <xref ref-type="supplementary-material" rid="S2">2</xref>: Fig. S2); predorsal scales irregularly arranged. Between anal-fin origin and anus 0 (1) 1 (16) or 2 (42) scales; and 6 (6), 7 (24), 8 (22) or 9 (3) scales in postpelvic region. Circumpeduncular scale rows 16.</p><p>Total vertebrae 35–39, commonly 37; with abdominal vertebrae 20–22; predorsal abdominal vertebrae 9–12; caudal vertebrae 14–17; and 11–14 vertebrae between first pterygiophores of dorsal and anal fins. Most frequent vertebral formulae 21+16 (19, n = 74). Supraneural bones 3–5 (commonly 4 (16) or 5 (10), n = 27), first two square shaped and last two to three in front of dorsal fin elongated and largest (Fig. <xref ref-type="fig" rid="F8">8</xref>).</p></tp:treatment-sec><tp:treatment-sec sec-type="Morphological variability" id="SECID0EFFCI"><title>Morphological variability.</title><p>Similar to other <italic><tp:taxon-name><tp:taxon-name-part taxon-name-part-type="genus" reg="Garra">Garra</tp:taxon-name-part></tp:taxon-name></italic> species in Africa and the Arabian Peninsula (<xref ref-type="bibr" rid="B35">Krupp 1983</xref>; <xref ref-type="bibr" rid="B23">Golubtsov et al. 2012</xref>; <xref ref-type="bibr" rid="B14">Englmaier 2018</xref>), we found considerable morphological variability in <italic><tp:taxon-name><tp:taxon-name-part taxon-name-part-type="genus" reg="Garra">G.</tp:taxon-name-part> <tp:taxon-name-part taxon-name-part-type="species" reg="makiensis">makiensis</tp:taxon-name-part></tp:taxon-name></italic> (Fig. <xref ref-type="fig" rid="F6">6</xref>). Based on our data, we cannot confirm the presence of a sexual dimorphism, but the largest specimens were females (&gt; 140 mm <abbrev xmlns:xlink="http://www.w3.org/1999/xlink" xlink:title="standard length" id="ABBRID0ENGCI" xlink:type="simple">SL</abbrev>), and more males with prominent tuberculation on snout and head were found. Though few specimens were examined, and samples were collected during dry season only, our data suggest that body shape and tuberculation in <italic><tp:taxon-name><tp:taxon-name-part taxon-name-part-type="genus" reg="Garra">G.</tp:taxon-name-part> <tp:taxon-name-part taxon-name-part-type="species" reg="makiensis">makiensis</tp:taxon-name-part></tp:taxon-name></italic> might be (directly or indirectly) related to abiotic habitat characteristics. Specimens with a more slender body shape and without (or reduced) tubercles on snout and head (Fig. <xref ref-type="fig" rid="F6">6B</xref>) were caught in low flow velocity habitats, whereas deep bodied specimens with large conical tubercles on snout and head (Fig. <xref ref-type="fig" rid="F6">6C</xref>) exclusively occurred in high flow velocity habitats over coarse substrate. Intermediate morphs (Fig. <xref ref-type="fig" rid="F6">6A</xref>) and large growing specimens with reduced tubercles (Fig. <xref ref-type="fig" rid="F6">6D</xref>) were occasionally found.</p></tp:treatment-sec><tp:treatment-sec sec-type="Colouration" id="SECID0EMHCI"><title>Colouration.</title><p>In life (Fig. <xref ref-type="fig" rid="F5">5</xref>): Body colour usually light grey, above lateral line often pale-brown or blueish iridescent and darker than below. Head yellowish brown, mouth and ventral side cream. Iris white and yellow. Some individuals show an indistinct, roundish, dark blotch at posteriormost caudal peduncle. At anteriormost lateral line (behind upper edge of operculum) a small dark (rarely blueish iridescent, never red) blotch, not extending on gill cover. Fin membranes usually hyaline, sometimes light grey or yellowish; on caudal fin often light orange. Fin rays hyaline or pale. Dorsal fin with four to six indistinct black blotches at base of branched rays (strongest between 3<sup>rd</sup> and 6<sup>th</sup> branched rays).</p><p>In formalin (initial fixation) and later transferred to 75 % ethanol (Figs <xref ref-type="fig" rid="F6">6</xref>–<xref ref-type="fig" rid="F8">8</xref>): Specimens usually light to dark grey, sometimes cream or brownish; darker above lateral line; ventral side cream to yellowish or orange. Back usually dark greyish; head brownish grey. Dark mid-lateral stripe usually of increasing intensity at caudal peduncle, often forming an indistinct blotch at posteriormost caudal peduncle. Fins pale, anterior part of caudal-fin base brownish. Indistinct black blotches at base of branched dorsal-fin rays (strongest between 3<sup>rd</sup> and 6<sup>th</sup> branched rays).</p></tp:treatment-sec><tp:treatment-sec sec-type="habitat" id="SECID0EIICI"><title>Habitat.</title><p><italic><tp:taxon-name><tp:taxon-name-part taxon-name-part-type="genus" reg="Garra">Garra</tp:taxon-name-part> <tp:taxon-name-part taxon-name-part-type="species" reg="makiensis">makiensis</tp:taxon-name-part></tp:taxon-name></italic> was sampled from the mainstem Awash River and its tributaries (Mille River (T1), Borkana River (T3) and Jara River (T4)) (Figs <xref ref-type="fig" rid="F1">1</xref>, <xref ref-type="fig" rid="F10">10</xref> and Suppl. material <xref ref-type="supplementary-material" rid="S1">1</xref>: Table S1). The altitude ranged from 1,608 m a.s.l. (<named-content xmlns:xlink="http://www.w3.org/1999/xlink" content-type="dwc:verbatimCoordinates" xlink:type="simple"><named-content content-type="geo-json" specific-use="{&#34;type&#34;:&#34;Point&#34;,&#34;coordinates&#34;:[38.908333,8.387778]}" id="NCID0EIJCI" xlink:type="simple">8°23'16"N, 38°54'30"E</named-content></named-content>, S6) to 338 m a.s.l. (<named-content xmlns:xlink="http://www.w3.org/1999/xlink" content-type="dwc:verbatimCoordinates" xlink:type="simple"><named-content content-type="geo-json" specific-use="{&#34;type&#34;:&#34;Point&#34;,&#34;coordinates&#34;:[41.647500,11.513889]}" id="NCID0EQJCI" xlink:type="simple">11°30'50"N, 41°38'51"E</named-content></named-content>, S16). Specimens were collected from shoreline habitats, deeper stretches of the main channel, side channels, stagnant water bodies of the floodplains and lacustrine habitats (e.g., lakes Yardi and Gamari, Koka Reservoir); both low-flow and high-flow velocity habitats were inhabited. Substrate composition ranged from silt and sand to coarse stony substrate. The water was usually turbid (suspended solids); water temperature ranged from 21.1 °C to 31.9 °C; conductivity was between 286.7–1,710.3 μS cm<sup>-1</sup>; and dissolved oxygen was close to saturation (65.1–124.1 %) (<xref ref-type="bibr" rid="B16">Englmaier et al. 2020b</xref>).</p><fig id="F10" position="float" orientation="portrait"><object-id xmlns:xlink="http://www.w3.org/1999/xlink" content-type="doi" xlink:type="simple">10.3897/zookeys.984.55982.figure10</object-id><object-id xmlns:xlink="http://www.w3.org/1999/xlink" content-type="arpha" xlink:type="simple">D9CBDD46-B08A-5164-B6EB-60124F8B222B</object-id><label>Figure 10.</label><caption><p>Habitat of <italic><tp:taxon-name><tp:taxon-name-part taxon-name-part-type="genus" reg="Garra">Garra</tp:taxon-name-part> <tp:taxon-name-part taxon-name-part-type="species" reg="makiensis">makiensis</tp:taxon-name-part></tp:taxon-name></italic> in the Awash River drainage and sampling site in the Lower Meki River where <italic><tp:taxon-name><tp:taxon-name-part taxon-name-part-type="genus" reg="Garra">G.</tp:taxon-name-part> <tp:taxon-name-part taxon-name-part-type="species" reg="makiensis">makiensis</tp:taxon-name-part></tp:taxon-name></italic> was absent. <bold>A</bold> Awash River at Lafessa (S6, 1,608 m a.s.l.), <bold>B</bold> Awash River at Yimre (S10, 797 m a.s.l.), <bold>C</bold> Middle Borkana River (T3, 1,417 m a.s.l.), <bold>D</bold> Lower Meki River, upstream of Meki town (1,663 m a.s.l.).</p></caption><graphic xmlns:xlink="http://www.w3.org/1999/xlink" xlink:href="zookeys-984-133-g010.jpg" position="float" orientation="portrait" xlink:type="simple" id="oo_471374.jpg"><uri content-type="original_file" xlink:type="simple">https://binary.pensoft.net/fig/471374</uri></graphic></fig></tp:treatment-sec><tp:treatment-sec sec-type="distribution" id="SECID0EGLCI"><title>Distribution.</title><p><italic><tp:taxon-name><tp:taxon-name-part taxon-name-part-type="genus" reg="Garra">Garra</tp:taxon-name-part> <tp:taxon-name-part taxon-name-part-type="species" reg="makiensis">makiensis</tp:taxon-name-part></tp:taxon-name></italic> is endemic to Ethiopia where it is found in endorheic drainages (Awash (including the Gotta River sub-drainage) and Meki) of the Northern and Central <abbrev xmlns:xlink="http://www.w3.org/1999/xlink" xlink:title="Main Ethiopian Rift" id="ABBRID0EXLCI" xlink:type="simple">MER</abbrev> (Fig. <xref ref-type="fig" rid="F1">1</xref>) (<xref ref-type="bibr" rid="B22">Golubtsov et al. 2002</xref>). It is absent from the headwaters and was found characteristic for the middle and lower sections of the Awash River (<xref ref-type="bibr" rid="B16">Englmaier et al. 2020b</xref>). In the current study, we cannot confirm the presence of <italic><tp:taxon-name><tp:taxon-name-part taxon-name-part-type="genus" reg="Garra">G.</tp:taxon-name-part> <tp:taxon-name-part taxon-name-part-type="species" reg="makiensis">makiensis</tp:taxon-name-part></tp:taxon-name></italic> in the Meki River, its type locality. The Meki drainage is highly altered by human impacts (e.g., water abstraction, sand mining) and the last records of <italic><tp:taxon-name><tp:taxon-name-part taxon-name-part-type="genus" reg="Garra">G.</tp:taxon-name-part> <tp:taxon-name-part taxon-name-part-type="species" reg="makiensis">makiensis</tp:taxon-name-part></tp:taxon-name></italic> in this drainage date back to 1984 (<xref ref-type="bibr" rid="B22">Golubtsov et al. 2002</xref>). The extended distribution range reported by <xref ref-type="bibr" rid="B63">Stiassny and Getahun (2007)</xref>, including the southern part of the <abbrev xmlns:xlink="http://www.w3.org/1999/xlink" xlink:title="Main Ethiopian Rift" id="ABBRID0EFNCI" xlink:type="simple">MER</abbrev>, the Blue and White Nile drainages and the Omo River drainage, contains uncertainty and needs clarification (<xref ref-type="bibr" rid="B68">Wakjira and Getahun 2017</xref>).</p></tp:treatment-sec><tp:treatment-sec><!--Section generated to contain objects referenced in tp:taxon-treatment.--><table-wrap id="T1" position="float" orientation="portrait"><label>Table 1.</label><caption><p>Comparative material used in the present study. Sampling sites referring to those given in Fig. <xref ref-type="fig" rid="F1">1</xref>.</p></caption><table id="TID0EDJAI" rules="all"><tbody><tr><th rowspan="1" colspan="1">Taxon name</th><th rowspan="1" colspan="1">Museum number</th><th rowspan="1" colspan="1">n</th><th rowspan="1" colspan="1">Types</th><th rowspan="1" colspan="1"><abbrev xmlns:xlink="http://www.w3.org/1999/xlink" xlink:title="standard length" id="ABBRID0EVJAE" xlink:type="simple">SL</abbrev>, mm</th><th rowspan="1" colspan="1">Sampling site</th><th rowspan="1" colspan="1">Information</th></tr><tr><td rowspan="1" colspan="1">
                <italic><tp:taxon-name><tp:taxon-name-part taxon-name-part-type="genus" reg="Discognathus">Discognathus</tp:taxon-name-part> <tp:taxon-name-part taxon-name-part-type="species" reg="makiensis">makiensis</tp:taxon-name-part></tp:taxon-name></italic>
              </td><td rowspan="1" colspan="1"><abbrev xmlns:xlink="http://www.w3.org/1999/xlink" content-type="institution" xlink:title="British Museum of Natural History" id="ABBRID0ETKAE" xlink:type="simple">BMNH</abbrev> 1905.7.25.87</td><td rowspan="1" colspan="1">1</td><td rowspan="1" colspan="1">lectotype</td><td rowspan="1" colspan="1">67.1</td><td rowspan="1" colspan="1">M1</td><td rowspan="1" colspan="1">Maki [Meki] River, Ethiopia, coll. O. Neumann and C. v. Erlanger</td></tr><tr><td rowspan="1" colspan="1">
                <italic><tp:taxon-name><tp:taxon-name-part taxon-name-part-type="genus" reg="Discognathus">Discognathus</tp:taxon-name-part> <tp:taxon-name-part taxon-name-part-type="species" reg="makiensis">makiensis</tp:taxon-name-part></tp:taxon-name></italic>
              </td><td rowspan="1" colspan="1"><abbrev xmlns:xlink="http://www.w3.org/1999/xlink" content-type="institution" xlink:title="British Museum of Natural History" id="ABBRID0E2LAE" xlink:type="simple">BMNH</abbrev> 1905.7.25.88</td><td rowspan="1" colspan="1">1</td><td rowspan="1" colspan="1">paralectotype</td><td rowspan="1" colspan="1">47.6</td><td rowspan="1" colspan="1">M1</td><td rowspan="1" colspan="1">Maki [Meki] River, Ethiopia, coll. O. Neumann and C. v. Erlanger (voucher specimen for <abbrev xmlns:xlink="http://www.w3.org/1999/xlink" xlink:title="c oxidase subunit 1" id="ABBRID0EQMAE" xlink:type="simple">CO1</abbrev> (<ext-link xmlns:xlink="http://www.w3.org/1999/xlink" ext-link-type="gen" xlink:href="MT946130" xlink:type="simple">MT946130</ext-link>))</td></tr><tr><td rowspan="1" colspan="1">
                <italic><tp:taxon-name><tp:taxon-name-part taxon-name-part-type="genus" reg="Discognathus">Discognathus</tp:taxon-name-part> <tp:taxon-name-part taxon-name-part-type="species" reg="rothschildi">rothschildi</tp:taxon-name-part></tp:taxon-name></italic>
              </td><td rowspan="1" colspan="1"><abbrev xmlns:xlink="http://www.w3.org/1999/xlink" content-type="institution" xlink:title="Muséum national d’Histoire naturelle, Paris" id="ABBRID0ENNAE" xlink:type="simple">MNHN</abbrev> 1905-0246</td><td rowspan="1" colspan="1">1</td><td rowspan="1" colspan="1">syntype</td><td rowspan="1" colspan="1">135.3</td><td rowspan="1" colspan="1">G1</td><td rowspan="1" colspan="1">Gotta [Gota] River, Ethiopia (photographs and radiographs examined)</td></tr><tr><td rowspan="1" colspan="1">
                <italic><tp:taxon-name><tp:taxon-name-part taxon-name-part-type="genus" reg="Discognathus">Discognathus</tp:taxon-name-part> <tp:taxon-name-part taxon-name-part-type="species" reg="rothschildi">rothschildi</tp:taxon-name-part></tp:taxon-name></italic>
              </td><td rowspan="1" colspan="1"><abbrev xmlns:xlink="http://www.w3.org/1999/xlink" content-type="institution" xlink:title="Muséum national d’Histoire naturelle, Paris" id="ABBRID0EVOAE" xlink:type="simple">MNHN</abbrev> 1905-0247</td><td rowspan="1" colspan="1">1</td><td rowspan="1" colspan="1">syntype</td><td rowspan="1" colspan="1">108.7</td><td rowspan="1" colspan="1">G1</td><td rowspan="1" colspan="1">Gotta [Gota] River, Ethiopia (photographs and radiographs examined)</td></tr><tr><td rowspan="1" colspan="1">
                <italic><tp:taxon-name><tp:taxon-name-part taxon-name-part-type="genus" reg="Garra">Garra</tp:taxon-name-part> <tp:taxon-name-part taxon-name-part-type="species" reg="makiensis">makiensis</tp:taxon-name-part></tp:taxon-name></italic>
              </td><td rowspan="1" colspan="1"><named-content xmlns:xlink="http://www.w3.org/1999/xlink" content-type="dwc:institutional_code" xlink:type="simple">MRAC</named-content> 91-051-P-0044</td><td rowspan="1" colspan="1">21</td><td rowspan="1" colspan="1">non-types</td><td rowspan="1" colspan="1">68.9–44.4</td><td rowspan="1" colspan="1">G1</td><td rowspan="1" colspan="1">Gota [Gotta] River, Harar province, Ethiopia (radiographs examined)</td></tr><tr><td rowspan="1" colspan="1">
                <italic><tp:taxon-name><tp:taxon-name-part taxon-name-part-type="genus" reg="Garra">Garra</tp:taxon-name-part> <tp:taxon-name-part taxon-name-part-type="species" reg="makiensis">makiensis</tp:taxon-name-part></tp:taxon-name></italic>
              </td><td rowspan="1" colspan="1"><named-content xmlns:xlink="http://www.w3.org/1999/xlink" content-type="dwc:institutional_code" xlink:type="simple">AMNH</named-content> 227323</td><td rowspan="1" colspan="1">3</td><td rowspan="1" colspan="1">non-types</td><td rowspan="1" colspan="1">72.6–76.1</td><td rowspan="1" colspan="1">G1</td><td rowspan="1" colspan="1">Errer Gota [Gotta] River, Eastern side of Errer town, pools near main road, Hararge, Ethiopia (<named-content xmlns:xlink="http://www.w3.org/1999/xlink" content-type="dwc:verbatimCoordinates" xlink:type="simple"><named-content content-type="geo-json" specific-use="{&#34;type&#34;:&#34;Point&#34;,&#34;coordinates&#34;:[41.250000,9.500000]}" id="NCID0E4RAE" xlink:type="simple">09°30'N, 41°15'E</named-content></named-content>) (radiographs examined)</td></tr><tr><td rowspan="1" colspan="1">
                <italic><tp:taxon-name><tp:taxon-name-part taxon-name-part-type="genus" reg="Garra">Garra</tp:taxon-name-part> <tp:taxon-name-part taxon-name-part-type="species" reg="makiensis">makiensis</tp:taxon-name-part></tp:taxon-name></italic>
              </td><td rowspan="1" colspan="1"><named-content xmlns:xlink="http://www.w3.org/1999/xlink" content-type="dwc:institutional_code" xlink:type="simple">NMW</named-content> 99222</td><td rowspan="1" colspan="1">3</td><td rowspan="1" colspan="1">non-types</td><td rowspan="1" colspan="1">44.6–136.1</td><td rowspan="1" colspan="1">S9</td><td rowspan="1" colspan="1">Awash River at Nur Sada (<named-content xmlns:xlink="http://www.w3.org/1999/xlink" content-type="dwc:verbatimCoordinates" xlink:type="simple"><named-content content-type="geo-json" specific-use="{&#34;type&#34;:&#34;Point&#34;,&#34;coordinates&#34;:[39.636111,8.552500]}" id="NCID0EOTAE" xlink:type="simple">8°33'9"N, 39°38'10"E</named-content></named-content>; 1,214 m a.s.l.), Ethiopia, 31.01.2018, coll. G.K. Englmaier, G. Tesfaye, P. Meulenbroek and H. Waidbacher (one voucher specimen for <abbrev xmlns:xlink="http://www.w3.org/1999/xlink" xlink:title="c oxidase subunit 1" id="ABBRID0ETTAE" xlink:type="simple">CO1</abbrev> (<ext-link xmlns:xlink="http://www.w3.org/1999/xlink" ext-link-type="gen" xlink:href="MT946129" xlink:type="simple">MT946129</ext-link>))</td></tr><tr><td rowspan="1" colspan="1">
                <italic><tp:taxon-name><tp:taxon-name-part taxon-name-part-type="genus" reg="Garra">Garra</tp:taxon-name-part> <tp:taxon-name-part taxon-name-part-type="species" reg="makiensis">makiensis</tp:taxon-name-part></tp:taxon-name></italic>
              </td><td rowspan="1" colspan="1"><named-content xmlns:xlink="http://www.w3.org/1999/xlink" content-type="dwc:institutional_code" xlink:type="simple">NMW</named-content> 99223</td><td rowspan="1" colspan="1">6</td><td rowspan="1" colspan="1">non-types</td><td rowspan="1" colspan="1">56.0–78.3</td><td rowspan="1" colspan="1">S7</td><td rowspan="1" colspan="1">Awash River at Wonji (<named-content xmlns:xlink="http://www.w3.org/1999/xlink" content-type="dwc:verbatimCoordinates" xlink:type="simple"><named-content content-type="geo-json" specific-use="{&#34;type&#34;:&#34;Point&#34;,&#34;coordinates&#34;:[39.211944,8.473056]}" id="NCID0EIVAE" xlink:type="simple">8°28'23"N, 39°12'43"E</named-content></named-content>; 1,552 m a.s.l.), Ethiopia, 09.11.2017, coll. G.K. Englmaier, G. Tesfaye and P. Meulenbroek (one voucher specimen for <abbrev xmlns:xlink="http://www.w3.org/1999/xlink" xlink:title="c oxidase subunit 1" id="ABBRID0ENVAE" xlink:type="simple">CO1</abbrev> (<ext-link xmlns:xlink="http://www.w3.org/1999/xlink" ext-link-type="gen" xlink:href="MT946124" xlink:type="simple">MT946124</ext-link>))</td></tr><tr><td rowspan="1" colspan="1">
                <italic><tp:taxon-name><tp:taxon-name-part taxon-name-part-type="genus" reg="Garra">Garra</tp:taxon-name-part> <tp:taxon-name-part taxon-name-part-type="species" reg="makiensis">makiensis</tp:taxon-name-part></tp:taxon-name></italic>
              </td><td rowspan="1" colspan="1"><named-content xmlns:xlink="http://www.w3.org/1999/xlink" content-type="dwc:institutional_code" xlink:type="simple">NMW</named-content> 99224</td><td rowspan="1" colspan="1">9</td><td rowspan="1" colspan="1">non-types</td><td rowspan="1" colspan="1">43.3– 90.6</td><td rowspan="1" colspan="1">S6</td><td rowspan="1" colspan="1">Awash River at Lafessa (<named-content xmlns:xlink="http://www.w3.org/1999/xlink" content-type="dwc:verbatimCoordinates" xlink:type="simple"><named-content content-type="geo-json" specific-use="{&#34;type&#34;:&#34;Point&#34;,&#34;coordinates&#34;:[38.908333,8.387778]}" id="NCID0ECXAE" xlink:type="simple">8°23'16"N, 38°54'30"E</named-content></named-content>; 1,608 m a.s.l.), Ethiopia, 08.11.2017, coll. G.K. Englmaier, G. Tesfaye and P. Meulenbroek (two voucher specimens for <abbrev xmlns:xlink="http://www.w3.org/1999/xlink" xlink:title="c oxidase subunit 1" id="ABBRID0EHXAE" xlink:type="simple">CO1</abbrev> (<ext-link xmlns:xlink="http://www.w3.org/1999/xlink" ext-link-type="gen" xlink:href="MT946122" xlink:type="simple">MT946122</ext-link>, <ext-link xmlns:xlink="http://www.w3.org/1999/xlink" ext-link-type="gen" xlink:href="MT946123" xlink:type="simple">MT946123</ext-link>))</td></tr><tr><td rowspan="1" colspan="1">
                <italic><tp:taxon-name><tp:taxon-name-part taxon-name-part-type="genus" reg="Garra">Garra</tp:taxon-name-part> <tp:taxon-name-part taxon-name-part-type="species" reg="makiensis">makiensis</tp:taxon-name-part></tp:taxon-name></italic>
              </td><td rowspan="1" colspan="1"><named-content xmlns:xlink="http://www.w3.org/1999/xlink" content-type="dwc:institutional_code" xlink:type="simple">NMW</named-content> 99225</td><td rowspan="1" colspan="1">3</td><td rowspan="1" colspan="1">non-types</td><td rowspan="1" colspan="1">70.6–71.4</td><td rowspan="1" colspan="1">S11</td><td rowspan="1" colspan="1">Awash River at Worer (<named-content xmlns:xlink="http://www.w3.org/1999/xlink" content-type="dwc:verbatimCoordinates" xlink:type="simple"><named-content content-type="geo-json" specific-use="{&#34;type&#34;:&#34;Point&#34;,&#34;coordinates&#34;:[40.171944,9.335000]}" id="NCID0EBZAE" xlink:type="simple">9°20'6"N, 40°10'19"E</named-content></named-content>; 743 m a.s.l.), Ethiopia, 29.01.2018, coll. G.K. Englmaier, G. Tesfaye, P. Meulenbroek and H. Waidbacher.</td></tr><tr><td rowspan="1" colspan="1">
                <italic><tp:taxon-name><tp:taxon-name-part taxon-name-part-type="genus" reg="Garra">Garra</tp:taxon-name-part> <tp:taxon-name-part taxon-name-part-type="species" reg="makiensis">makiensis</tp:taxon-name-part></tp:taxon-name></italic>
              </td><td rowspan="1" colspan="1"><named-content xmlns:xlink="http://www.w3.org/1999/xlink" content-type="dwc:institutional_code" xlink:type="simple">NMW</named-content> 99226</td><td rowspan="1" colspan="1">1</td><td rowspan="1" colspan="1">non-types</td><td rowspan="1" colspan="1">43.4</td><td rowspan="1" colspan="1">S8</td><td rowspan="1" colspan="1">Awash River at Korkada (<named-content xmlns:xlink="http://www.w3.org/1999/xlink" content-type="dwc:verbatimCoordinates" xlink:type="simple"><named-content content-type="geo-json" specific-use="{&#34;type&#34;:&#34;Point&#34;,&#34;coordinates&#34;:[39.551944,8.500556]}" id="NCID0ES1AE" xlink:type="simple">8°30'2"N, 39°33'7"E</named-content></named-content>; 1,260 m a.s.l.), Ethiopia, 09.12.2017, coll. G.K. Englmaier and G. Tesfaye.</td></tr><tr><td rowspan="1" colspan="1">
                <italic><tp:taxon-name><tp:taxon-name-part taxon-name-part-type="genus" reg="Garra">Garra</tp:taxon-name-part> <tp:taxon-name-part taxon-name-part-type="species" reg="makiensis">makiensis</tp:taxon-name-part></tp:taxon-name></italic>
              </td><td rowspan="1" colspan="1"><named-content xmlns:xlink="http://www.w3.org/1999/xlink" content-type="dwc:institutional_code" xlink:type="simple">NMW</named-content> 99230</td><td rowspan="1" colspan="1">5</td><td rowspan="1" colspan="1">non-types</td><td rowspan="1" colspan="1">66.8– 92.6</td><td rowspan="1" colspan="1">S12</td><td rowspan="1" colspan="1">Awash River at Kada Bada (<named-content xmlns:xlink="http://www.w3.org/1999/xlink" content-type="dwc:verbatimCoordinates" xlink:type="simple"><named-content content-type="geo-json" specific-use="{&#34;type&#34;:&#34;Point&#34;,&#34;coordinates&#34;:[40.578611,10.231389]}" id="NCID0ED3AE" xlink:type="simple">10°13'53"N, 40°34'43"E</named-content></named-content>; 570 m a.s.l.), Ethiopia, 28.01.2018, coll. G.K. Englmaier, G. Tesfaye, P. Meulenbroek and H. Waidbacher (two voucher specimens for <abbrev xmlns:xlink="http://www.w3.org/1999/xlink" xlink:title="c oxidase subunit 1" id="ABBRID0EI3AE" xlink:type="simple">CO1</abbrev> (<ext-link xmlns:xlink="http://www.w3.org/1999/xlink" ext-link-type="gen" xlink:href="MT946125" xlink:type="simple">MT946125</ext-link>, <ext-link xmlns:xlink="http://www.w3.org/1999/xlink" ext-link-type="gen" xlink:href="MT946126" xlink:type="simple">MT946126</ext-link>))</td></tr><tr><td rowspan="1" colspan="1">
                <italic><tp:taxon-name><tp:taxon-name-part taxon-name-part-type="genus" reg="Garra">Garra</tp:taxon-name-part> <tp:taxon-name-part taxon-name-part-type="species" reg="makiensis">makiensis</tp:taxon-name-part></tp:taxon-name></italic>
              </td><td rowspan="1" colspan="1"><named-content xmlns:xlink="http://www.w3.org/1999/xlink" content-type="dwc:institutional_code" xlink:type="simple">NMW</named-content> 99231</td><td rowspan="1" colspan="1">16</td><td rowspan="1" colspan="1">non-types</td><td rowspan="1" colspan="1">49.1–119.9</td><td rowspan="1" colspan="1">S10</td><td rowspan="1" colspan="1">Awash River at Yimre (<named-content xmlns:xlink="http://www.w3.org/1999/xlink" content-type="dwc:verbatimCoordinates" xlink:type="simple"><named-content content-type="geo-json" specific-use="{&#34;type&#34;:&#34;Point&#34;,&#34;coordinates&#34;:[40.167500,9.083056]}" id="NCID0EC5AE" xlink:type="simple">9°4'59"N, 40°10'3"E</named-content></named-content>; 797 m a.s.l.), Ethiopia, 30.01.2018, coll. G.K. Englmaier, G. Tesfaye, P. Meulenbroek and H. Waidbacher (two voucher specimens for <abbrev xmlns:xlink="http://www.w3.org/1999/xlink" xlink:title="c oxidase subunit 1" id="ABBRID0EH5AE" xlink:type="simple">CO1</abbrev> (<ext-link xmlns:xlink="http://www.w3.org/1999/xlink" ext-link-type="gen" xlink:href="MT946127" xlink:type="simple">MT946127</ext-link>, <ext-link xmlns:xlink="http://www.w3.org/1999/xlink" ext-link-type="gen" xlink:href="MT946128" xlink:type="simple">MT946128</ext-link>))</td></tr><tr><td rowspan="1" colspan="1">
                <italic><tp:taxon-name><tp:taxon-name-part taxon-name-part-type="genus" reg="Garra">Garra</tp:taxon-name-part> <tp:taxon-name-part taxon-name-part-type="species" reg="makiensis">makiensis</tp:taxon-name-part></tp:taxon-name></italic>
              </td><td rowspan="1" colspan="1"><named-content xmlns:xlink="http://www.w3.org/1999/xlink" content-type="dwc:institutional_code" xlink:type="simple">NMW</named-content> 99485</td><td rowspan="1" colspan="1">12</td><td rowspan="1" colspan="1">non-types</td><td rowspan="1" colspan="1">59.3– 97.0</td><td rowspan="1" colspan="1">S13</td><td rowspan="1" colspan="1">Awash River at Adayitu (<named-content xmlns:xlink="http://www.w3.org/1999/xlink" content-type="dwc:verbatimCoordinates" xlink:type="simple"><named-content content-type="geo-json" specific-use="{&#34;type&#34;:&#34;Point&#34;,&#34;coordinates&#34;:[40.767500,11.130000]}" id="NCID0ECAAG" xlink:type="simple">11°7'48"N, 40°46'3"E</named-content></named-content>; 460 m a.s.l.), Ethiopia, 12.03.2019, coll. G.K. Englmaier, G. Tesfaye, P. Meulenbroek and H. Waidbacher.</td></tr><tr><td rowspan="1" colspan="1">
                <italic><tp:taxon-name><tp:taxon-name-part taxon-name-part-type="genus" reg="Garra">Garra</tp:taxon-name-part> <tp:taxon-name-part taxon-name-part-type="species" reg="makiensis">makiensis</tp:taxon-name-part></tp:taxon-name></italic>
              </td><td rowspan="1" colspan="1"><named-content xmlns:xlink="http://www.w3.org/1999/xlink" content-type="dwc:institutional_code" xlink:type="simple">NMW</named-content> 99489</td><td rowspan="1" colspan="1">4</td><td rowspan="1" colspan="1">non-types</td><td rowspan="1" colspan="1">53.5– 82.2</td><td rowspan="1" colspan="1">T1</td><td rowspan="1" colspan="1">Lower Mille River (<named-content xmlns:xlink="http://www.w3.org/1999/xlink" content-type="dwc:verbatimCoordinates" xlink:type="simple"><named-content content-type="geo-json" specific-use="{&#34;type&#34;:&#34;Point&#34;,&#34;coordinates&#34;:[40.760278,11.413889]}" id="NCID0ETBAG" xlink:type="simple">11°24'50"N, 40°45'37"E</named-content></named-content>; 482 m a.s.l.), Ethiopia, 12.03.2019, coll. G.K. Englmaier, G. Tesfaye, P. Meulenbroek and H. Waidbacher.</td></tr><tr><td rowspan="1" colspan="1">
                <italic><tp:taxon-name><tp:taxon-name-part taxon-name-part-type="genus" reg="Garra">Garra</tp:taxon-name-part> <tp:taxon-name-part taxon-name-part-type="species" reg="makiensis">makiensis</tp:taxon-name-part></tp:taxon-name></italic>
              </td><td rowspan="1" colspan="1"><named-content xmlns:xlink="http://www.w3.org/1999/xlink" content-type="dwc:institutional_code" xlink:type="simple">NMW</named-content> 99491</td><td rowspan="1" colspan="1">7</td><td rowspan="1" colspan="1">non-types</td><td rowspan="1" colspan="1">42.2– 106.1</td><td rowspan="1" colspan="1">S14</td><td rowspan="1" colspan="1">Awash River at Dubti (<named-content xmlns:xlink="http://www.w3.org/1999/xlink" content-type="dwc:verbatimCoordinates" xlink:type="simple"><named-content content-type="geo-json" specific-use="{&#34;type&#34;:&#34;Point&#34;,&#34;coordinates&#34;:[41.123056,11.697222]}" id="NCID0EEDAG" xlink:type="simple">11°41'50"N, 41°7'23"E</named-content></named-content>; 378 m a.s.l.), Ethiopia, 13.03.2019, coll. G.K. Englmaier, G. Tesfaye, P. Meulenbroek and H. Waidbacher.</td></tr><tr><td rowspan="1" colspan="1">
                <italic><tp:taxon-name><tp:taxon-name-part taxon-name-part-type="genus" reg="Garra">Garra</tp:taxon-name-part> <tp:taxon-name-part taxon-name-part-type="species" reg="makiensis">makiensis</tp:taxon-name-part></tp:taxon-name></italic>
              </td><td rowspan="1" colspan="1"><named-content xmlns:xlink="http://www.w3.org/1999/xlink" content-type="dwc:institutional_code" xlink:type="simple">NMW</named-content> 99504</td><td rowspan="1" colspan="1">2</td><td rowspan="1" colspan="1">non-types</td><td rowspan="1" colspan="1">141.3– 147.9</td><td rowspan="1" colspan="1">T4</td><td rowspan="1" colspan="1">Jara River (<named-content xmlns:xlink="http://www.w3.org/1999/xlink" content-type="dwc:verbatimCoordinates" xlink:type="simple"><named-content content-type="geo-json" specific-use="{&#34;type&#34;:&#34;Point&#34;,&#34;coordinates&#34;:[39.953611,10.520556]}" id="NCID0EVEAG" xlink:type="simple">10°31'14"N, 39°57'13"E</named-content></named-content>; 1,434 m a.s.l.), Ethiopia, 17.03.2019, coll. G.K. Englmaier, G. Tesfaye, P. Meulenbroek and H. Waidbacher.</td></tr><tr><td rowspan="1" colspan="1">
                <italic><tp:taxon-name><tp:taxon-name-part taxon-name-part-type="genus" reg="Garra">Garra</tp:taxon-name-part> <tp:taxon-name-part taxon-name-part-type="species" reg="makiensis">makiensis</tp:taxon-name-part></tp:taxon-name></italic>
              </td><td rowspan="1" colspan="1"><named-content xmlns:xlink="http://www.w3.org/1999/xlink" content-type="dwc:institutional_code" xlink:type="simple">NMW</named-content> 99507</td><td rowspan="1" colspan="1">3</td><td rowspan="1" colspan="1">non-types</td><td rowspan="1" colspan="1">99.2– 118.2</td><td rowspan="1" colspan="1">T3</td><td rowspan="1" colspan="1">Middle Borkana River (<named-content xmlns:xlink="http://www.w3.org/1999/xlink" content-type="dwc:verbatimCoordinates" xlink:type="simple"><named-content content-type="geo-json" specific-use="{&#34;type&#34;:&#34;Point&#34;,&#34;coordinates&#34;:[39.931667,10.635833]}" id="NCID0EGGAG" xlink:type="simple">10°38'09"N, 39°55'54"E</named-content></named-content>; 1,417 m a.s.l.), Ethiopia, 17.03.2019, coll. G.K. Englmaier, G. Tesfaye, P. Meulenbroek and H. Waidbacher.</td></tr></tbody></table></table-wrap><fig id="F1" position="float" orientation="portrait"><object-id xmlns:xlink="http://www.w3.org/1999/xlink" content-type="doi" xlink:type="simple">10.3897/zookeys.984.55982.figure1</object-id><object-id xmlns:xlink="http://www.w3.org/1999/xlink" content-type="arpha" xlink:type="simple">8CD82487-FA02-57B2-9802-11C5A289A615</object-id><label>Figure 1.</label><caption><p>Map of the study area in the Northern and Central Main Ethiopian Rift (NMER, CMER) showing sampling sites and examined material; thick lines denoting Main Rift faults, dashed lines showing transversal faults (<xref ref-type="bibr" rid="B7">Bonini et al. 2005</xref>). Study sites: <bold>S1–S6</bold> and <bold>T1–T8</bold> Awash River drainage, <bold>G1</bold> Gotta River (type locality of <italic><tp:taxon-name><tp:taxon-name-part taxon-name-part-type="genus" reg="Garra">G.</tp:taxon-name-part> <tp:taxon-name-part taxon-name-part-type="species" reg="rothschildi">rothschildi</tp:taxon-name-part></tp:taxon-name></italic>), <bold>M1</bold> Meki River (type locality of <italic><tp:taxon-name><tp:taxon-name-part taxon-name-part-type="genus" reg="Garra">G.</tp:taxon-name-part> <tp:taxon-name-part taxon-name-part-type="species" reg="makiensis">makiensis</tp:taxon-name-part></tp:taxon-name></italic>), <bold>Z1–Z2</bold> Lake Ziway, and <bold>L1</bold> Lake Langano. Sampling sites in red showing localities where <italic><tp:taxon-name><tp:taxon-name-part taxon-name-part-type="genus" reg="Garra">G.</tp:taxon-name-part> <tp:taxon-name-part taxon-name-part-type="species" reg="makiensis">makiensis</tp:taxon-name-part></tp:taxon-name></italic> is known from examined material or was recorded during recent surveys. The small inserted map showing known distribution range of <italic><tp:taxon-name><tp:taxon-name-part taxon-name-part-type="genus" reg="Garra">G.</tp:taxon-name-part> <tp:taxon-name-part taxon-name-part-type="species" reg="makiensis">makiensis</tp:taxon-name-part></tp:taxon-name></italic> in the Awash and Meki River drainages.</p></caption><graphic xmlns:xlink="http://www.w3.org/1999/xlink" xlink:href="zookeys-984-133-g001.jpg" position="float" orientation="portrait" xlink:type="simple" id="oo_471365.jpg"><uri content-type="original_file" xlink:type="simple">https://binary.pensoft.net/fig/471365</uri></graphic></fig><supplementary-material xmlns:xlink="http://www.w3.org/1999/xlink" id="S2" position="float" orientation="portrait" xlink:type="simple"><object-id content-type="doi" xlink:type="simple">10.3897/zookeys.984.55982.suppl2</object-id><object-id content-type="arpha" xlink:type="simple">ABB8ED81-D5B9-559C-BAB1-B9465B75DA46</object-id><label>Supplementary material 2</label><caption><p>Supplementary figures</p></caption><statement content-type="dataType"><label>Data type</label><p>species data</p></statement><statement content-type="notes"><label>Explanation note</label><p><bold>Figure S1.</bold> Examples of tubercles and position of axillary scale in <italic><tp:taxon-name><tp:taxon-name-part taxon-name-part-type="genus" reg="Garra">Garra</tp:taxon-name-part> <tp:taxon-name-part taxon-name-part-type="species" reg="makiensis">makiensis</tp:taxon-name-part></tp:taxon-name></italic>, <abbrev content-type="institution" xlink:title="Natural History Museum Vienna" id="ABBRID0EDCDK" xlink:type="simple">NMW</abbrev> 99231, 91.2 mm <abbrev xlink:title="standard length" id="ABBRID0EICDK" xlink:type="simple">SL</abbrev>, male, Awash River at Yimre (S10). <bold>A</bold> tubercles on snout, head, and scales (above lateral line), <bold>1</bold> showing roundish tubercles extending from frontal region to operculum, <bold>2</bold> showing long axillary scale at base of pelvic fin; <bold>B</bold> conical tubercles on pectoral fin, <bold>3</bold> and <bold>4</bold> showing position of conical tubercles on fin membranes between fin rays. The presence of tubercles on the pectoral fin among African <italic><tp:taxon-name><tp:taxon-name-part taxon-name-part-type="genus" reg="Garra">Garra</tp:taxon-name-part></tp:taxon-name></italic> species was only reported for <italic><tp:taxon-name><tp:taxon-name-part taxon-name-part-type="genus" reg="Garra">G.</tp:taxon-name-part> <tp:taxon-name-part taxon-name-part-type="species" reg="ornata">ornata</tp:taxon-name-part></tp:taxon-name></italic> (Nichols &amp; Griscom, 1917) so far (<xref ref-type="bibr" rid="B20">Getahun 2000</xref>). However, in this species tubercles were reported from the “underside of the pectoral fins” (<xref ref-type="bibr" rid="B20">Getahun 2000</xref>: 121). <bold>Figure S2.</bold> Ventral side of <italic><tp:taxon-name><tp:taxon-name-part taxon-name-part-type="genus" reg="Garra">Garra</tp:taxon-name-part> <tp:taxon-name-part taxon-name-part-type="species" reg="makiensis">makiensis</tp:taxon-name-part></tp:taxon-name></italic> from the Awash River with a completely scaled chest, belly, and postpelvic region (scales on chest usually deeply embedded). <bold>A</bold><abbrev content-type="institution" xlink:title="Natural History Museum Vienna" id="ABBRID0EGEDK" xlink:type="simple">NMW</abbrev> 99504, 147.9 mm <abbrev xlink:title="standard length" id="ABBRID0ELEDK" xlink:type="simple">SL</abbrev>, Jara River (T3) <bold>B</bold><abbrev content-type="institution" xlink:title="Natural History Museum Vienna" id="ABBRID0EREDK" xlink:type="simple">NMW</abbrev> 99491, 106.1 mm <abbrev xlink:title="standard length" id="ABBRID0EWEDK" xlink:type="simple">SL</abbrev>, Dubti (S14); <bold>1</bold> showing scales on chest, <bold>2</bold> showing presence of a single unbranched pectoral-fin ray in <italic><tp:taxon-name><tp:taxon-name-part taxon-name-part-type="genus" reg="Garra">G.</tp:taxon-name-part> <tp:taxon-name-part taxon-name-part-type="species" reg="makiensis">makiensis</tp:taxon-name-part></tp:taxon-name></italic>. <bold>Figure S3.</bold> Ventral side of <italic><tp:taxon-name><tp:taxon-name-part taxon-name-part-type="genus" reg="Garra">Garra</tp:taxon-name-part> <tp:taxon-name-part taxon-name-part-type="species" reg="makiensis">makiensis</tp:taxon-name-part></tp:taxon-name></italic> from the Gotta River. <bold>A</bold><abbrev content-type="institution" xlink:title="Muséum national d’Histoire naturelle, Paris" id="ABBRID0E4FDK" xlink:type="simple">MNHN</abbrev>-1905-0247, syntype of <italic><tp:taxon-name><tp:taxon-name-part taxon-name-part-type="genus" reg="Garra">G.</tp:taxon-name-part> <tp:taxon-name-part taxon-name-part-type="species" reg="rothschildi">rothschildi</tp:taxon-name-part></tp:taxon-name></italic>, 108.7 mm <abbrev xlink:title="standard length" id="ABBRID0ENGDK" xlink:type="simple">SL</abbrev>, The Muséum national d’Histoire naturelle, Paris; <bold>B</bold><abbrev content-type="institution" xlink:title="American Museum of Natural History" id="ABBRID0ETGDK" xlink:type="simple">AMNH</abbrev> 227323, Errer Gota [Gotta] River, Eastern side of Errer town, pools near main road, Hararge, Ethiopia (<named-content content-type="dwc:verbatimCoordinates" xlink:type="simple"><named-content content-type="geo-json" specific-use="{&#34;type&#34;:&#34;Point&#34;,&#34;coordinates&#34;:[41.250000,9.500000]}" id="NCID0E2GDK" xlink:type="simple">09°30'N, 41°15'E</named-content></named-content>), The American Museum of Natural History. Arrows showing embedded scales on chest. <bold>Figure S4.</bold><abbrev xlink:title="Bayesian Inference" id="ABBRID0EHHDK" xlink:type="simple">BI</abbrev> tree based on <abbrev xlink:title="c oxidase subunit 1" id="ABBRID0ELHDK" xlink:type="simple">CO1</abbrev> sequences.</p></statement><media xlink:href="zookeys-984-133-s002.docx" mimetype="application" mime-subtype="vnd.openxmlformats-officedocument.wordprocessingml.document" position="float" orientation="portrait" xlink:type="simple" id="oo_471377.docx"><uri content-type="original_file" xlink:type="simple">https://binary.pensoft.net/file/471377</uri></media><permissions><license xlink:type="simple"><license-p>This dataset is made available under the Open Database License (http://opendatacommons.org/licenses/odbl/1.0/). The Open Database License (ODbL) is a license agreement intended to allow users to freely share, modify, and use this Dataset while maintaining this same freedom for others, provided that the original source and author(s) are credited.</license-p></license></permissions><attrib specific-use="authors">Gernot K. Englmaier, Nuria Viñuela Rodríguez, Herwig Waidbacher, Anja Palandačić, Genanaw Tesfaye, Wolfgang Gessl, Paul Meulenbroek</attrib></supplementary-material><table-wrap id="T3" position="float" orientation="portrait"><label>Table 3.</label><caption><p>Morphometric data for examined <italic><tp:taxon-name><tp:taxon-name-part taxon-name-part-type="genus" reg="Garra">Garra</tp:taxon-name-part> <tp:taxon-name-part taxon-name-part-type="species" reg="makiensis">makiensis</tp:taxon-name-part></tp:taxon-name></italic> from the Meki River (type specimens) and the Awash River drainage. Information per specimen as in Table <xref ref-type="table" rid="T1">1</xref>.</p></caption><table id="TID0ECBBI" rules="all"><tbody><tr><th rowspan="2" colspan="1">Character states</th><th rowspan="2" colspan="1"><italic><tp:taxon-name><tp:taxon-name-part taxon-name-part-type="genus" reg="Garra">G.</tp:taxon-name-part> <tp:taxon-name-part taxon-name-part-type="species" reg="makiensis">makiensis</tp:taxon-name-part></tp:taxon-name></italic><abbrev xmlns:xlink="http://www.w3.org/1999/xlink" content-type="institution" xlink:title="British Museum of Natural History" id="ABBRID0ENABG" xlink:type="simple">BMNH</abbrev> 1905.7.25.87 lectotype</th><th rowspan="2" colspan="1"><italic><tp:taxon-name><tp:taxon-name-part taxon-name-part-type="genus" reg="Garra">G.</tp:taxon-name-part> <tp:taxon-name-part taxon-name-part-type="species" reg="makiensis">makiensis</tp:taxon-name-part></tp:taxon-name></italic><abbrev xmlns:xlink="http://www.w3.org/1999/xlink" content-type="institution" xlink:title="British Museum of Natural History" id="ABBRID0EBBBG" xlink:type="simple">BMNH</abbrev> 1905.7.25.88 paralectotype</th><th rowspan="1" colspan="5"><italic><tp:taxon-name><tp:taxon-name-part taxon-name-part-type="genus" reg="Garra">G.</tp:taxon-name-part> <tp:taxon-name-part taxon-name-part-type="species" reg="makiensis">makiensis</tp:taxon-name-part></tp:taxon-name></italic> Awash River</th></tr><tr><th rowspan="1" colspan="1">n</th><th rowspan="1" colspan="1">Min</th><th rowspan="1" colspan="1">Max</th><th rowspan="1" colspan="1">Mean</th><th rowspan="1" colspan="1">S.D.</th></tr><tr><td rowspan="1" colspan="1">Standard length (mm)</td><td rowspan="1" colspan="1">67.1</td><td rowspan="1" colspan="1">47.6</td><td rowspan="1" colspan="1">50</td><td rowspan="1" colspan="1">42.2</td><td rowspan="1" colspan="1">147.9</td><td rowspan="1" colspan="1">79.7</td><td rowspan="1" colspan="1">21.9</td></tr><tr><td rowspan="1" colspan="8">
                <bold>Percent of standard length</bold>
              </td></tr><tr><td rowspan="1" colspan="1">Body depth at dorsal-fin origin</td><td rowspan="1" colspan="1">19.1</td><td rowspan="1" colspan="1">19.8</td><td rowspan="1" colspan="1">50</td><td rowspan="1" colspan="1">17.4</td><td rowspan="1" colspan="1">25.0</td><td rowspan="1" colspan="1">21.7</td><td rowspan="1" colspan="1">1.4</td></tr><tr><td rowspan="1" colspan="1">Minimum caudal-peduncle depth</td><td rowspan="1" colspan="1">11.1</td><td rowspan="1" colspan="1">11.5</td><td rowspan="1" colspan="1">50</td><td rowspan="1" colspan="1">9.1</td><td rowspan="1" colspan="1">12.6</td><td rowspan="1" colspan="1">10.7</td><td rowspan="1" colspan="1">0.7</td></tr><tr><td rowspan="1" colspan="1">Maximal caudal-peduncle depth</td><td rowspan="1" colspan="1">12.5</td><td rowspan="1" colspan="1">13.3</td><td rowspan="1" colspan="1">50</td><td rowspan="1" colspan="1">9.6</td><td rowspan="1" colspan="1">14.4</td><td rowspan="1" colspan="1">11.8</td><td rowspan="1" colspan="1">0.9</td></tr><tr><td rowspan="1" colspan="1">Predorsal length</td><td rowspan="1" colspan="1">45.7</td><td rowspan="1" colspan="1">46.9</td><td rowspan="1" colspan="1">50</td><td rowspan="1" colspan="1">43.1</td><td rowspan="1" colspan="1">49.7</td><td rowspan="1" colspan="1">45.1</td><td rowspan="1" colspan="1">1.4</td></tr><tr><td rowspan="1" colspan="1">Prepelvic length</td><td rowspan="1" colspan="1">51.0</td><td rowspan="1" colspan="1">53.0</td><td rowspan="1" colspan="1">50</td><td rowspan="1" colspan="1">46.2</td><td rowspan="1" colspan="1">53.1</td><td rowspan="1" colspan="1">48.8</td><td rowspan="1" colspan="1">1.1</td></tr><tr><td rowspan="1" colspan="1">Preanal length</td><td rowspan="1" colspan="1">74.7</td><td rowspan="1" colspan="1">75.8</td><td rowspan="1" colspan="1">50</td><td rowspan="1" colspan="1">70.7</td><td rowspan="1" colspan="1">75.0</td><td rowspan="1" colspan="1">72.6</td><td rowspan="1" colspan="1">1.0</td></tr><tr><td rowspan="1" colspan="1">Pectoral – pelvic distance</td><td rowspan="1" colspan="1">32.0</td><td rowspan="1" colspan="1">32.2</td><td rowspan="1" colspan="1">50</td><td rowspan="1" colspan="1">24.9</td><td rowspan="1" colspan="1">30.3</td><td rowspan="1" colspan="1">28.2</td><td rowspan="1" colspan="1">1.1</td></tr><tr><td rowspan="1" colspan="1">Pelvic – anal distance</td><td rowspan="1" colspan="1">25.1</td><td rowspan="1" colspan="1">23.6</td><td rowspan="1" colspan="1">50</td><td rowspan="1" colspan="1">22.8</td><td rowspan="1" colspan="1">27.5</td><td rowspan="1" colspan="1">24.9</td><td rowspan="1" colspan="1">1.1</td></tr><tr><td rowspan="1" colspan="1">Caudal-peduncle length</td><td rowspan="1" colspan="1">17.8</td><td rowspan="1" colspan="1">19.5</td><td rowspan="1" colspan="1">50</td><td rowspan="1" colspan="1">17.2</td><td rowspan="1" colspan="1">22.9</td><td rowspan="1" colspan="1">20.2</td><td rowspan="1" colspan="1">1.1</td></tr><tr><td rowspan="1" colspan="1">Dorsal-fin depth</td><td rowspan="1" colspan="1">24.4</td><td rowspan="1" colspan="1">26.9</td><td rowspan="1" colspan="1">50</td><td rowspan="1" colspan="1">25.1</td><td rowspan="1" colspan="1">29.9</td><td rowspan="1" colspan="1">27.9</td><td rowspan="1" colspan="1">1.1</td></tr><tr><td rowspan="1" colspan="1">Anal-fin depth</td><td rowspan="1" colspan="1">19.1</td><td rowspan="1" colspan="1">19.8</td><td rowspan="1" colspan="1">50</td><td rowspan="1" colspan="1">18.6</td><td rowspan="1" colspan="1">21.9</td><td rowspan="1" colspan="1">20.1</td><td rowspan="1" colspan="1">0.8</td></tr><tr><td rowspan="1" colspan="1">Pectoral-fin length</td><td rowspan="1" colspan="1">22.3</td><td rowspan="1" colspan="1">23.7</td><td rowspan="1" colspan="1">50</td><td rowspan="1" colspan="1">19.3</td><td rowspan="1" colspan="1">22.7</td><td rowspan="1" colspan="1">20.9</td><td rowspan="1" colspan="1">0.8</td></tr><tr><td rowspan="1" colspan="1">Pelvic-fin length</td><td rowspan="1" colspan="1">19.9</td><td rowspan="1" colspan="1">20.5</td><td rowspan="1" colspan="1">50</td><td rowspan="1" colspan="1">18.1</td><td rowspan="1" colspan="1">22.3</td><td rowspan="1" colspan="1">20.5</td><td rowspan="1" colspan="1">0.8</td></tr><tr><td rowspan="1" colspan="1">Head length</td><td rowspan="1" colspan="1">22.2</td><td rowspan="1" colspan="1">24.6</td><td rowspan="1" colspan="1">50</td><td rowspan="1" colspan="1">19.7</td><td rowspan="1" colspan="1">27.7</td><td rowspan="1" colspan="1">21.9</td><td rowspan="1" colspan="1">1.5</td></tr><tr><td rowspan="1" colspan="1">Head depth at nape</td><td rowspan="1" colspan="1">14.5</td><td rowspan="1" colspan="1">15.9</td><td rowspan="1" colspan="1">50</td><td rowspan="1" colspan="1">13.2</td><td rowspan="1" colspan="1">16.5</td><td rowspan="1" colspan="1">14.6</td><td rowspan="1" colspan="1">0.6</td></tr><tr><td rowspan="1" colspan="1">Head depth at eye</td><td rowspan="1" colspan="1">12.8</td><td rowspan="1" colspan="1">14.1</td><td rowspan="1" colspan="1">50</td><td rowspan="1" colspan="1">10.4</td><td rowspan="1" colspan="1">14.8</td><td rowspan="1" colspan="1">12.1</td><td rowspan="1" colspan="1">0.7</td></tr><tr><td rowspan="1" colspan="1">Head width at posterior end of operculum</td><td rowspan="1" colspan="1">15.0</td><td rowspan="1" colspan="1">16.3</td><td rowspan="1" colspan="1">50</td><td rowspan="1" colspan="1">13.6</td><td rowspan="1" colspan="1">17.1</td><td rowspan="1" colspan="1">14.8</td><td rowspan="1" colspan="1">0.8</td></tr><tr><td rowspan="1" colspan="1">Head width at eyes</td><td rowspan="1" colspan="1">12.9</td><td rowspan="1" colspan="1">13.6</td><td rowspan="1" colspan="1">50</td><td rowspan="1" colspan="1">12.3</td><td rowspan="1" colspan="1">17.3</td><td rowspan="1" colspan="1">13.7</td><td rowspan="1" colspan="1">1.1</td></tr><tr><td rowspan="1" colspan="1">Snout length</td><td rowspan="1" colspan="1">9.3</td><td rowspan="1" colspan="1">9.6</td><td rowspan="1" colspan="1">50</td><td rowspan="1" colspan="1">7.3</td><td rowspan="1" colspan="1">13.0</td><td rowspan="1" colspan="1">9.5</td><td rowspan="1" colspan="1">1.3</td></tr><tr><td rowspan="1" colspan="1">Eye horizontal diameter</td><td rowspan="1" colspan="1">4.8</td><td rowspan="1" colspan="1">5.6</td><td rowspan="1" colspan="1">50</td><td rowspan="1" colspan="1">3.8</td><td rowspan="1" colspan="1">6.1</td><td rowspan="1" colspan="1">4.6</td><td rowspan="1" colspan="1">0.5</td></tr><tr><td rowspan="1" colspan="1">Orbit – orperculum distance</td><td rowspan="1" colspan="1">9.6</td><td rowspan="1" colspan="1">10.1</td><td rowspan="1" colspan="1">50</td><td rowspan="1" colspan="1">6.3</td><td rowspan="1" colspan="1">8.6</td><td rowspan="1" colspan="1">7.2</td><td rowspan="1" colspan="1">0.5</td></tr><tr><td rowspan="1" colspan="1">Interorbital width</td><td rowspan="1" colspan="1">9.6</td><td rowspan="1" colspan="1">10.4</td><td rowspan="1" colspan="1">50</td><td rowspan="1" colspan="1">10.0</td><td rowspan="1" colspan="1">12.5</td><td rowspan="1" colspan="1">10.7</td><td rowspan="1" colspan="1">0.5</td></tr><tr><td rowspan="1" colspan="1">Disc length</td><td rowspan="1" colspan="1">6.4</td><td rowspan="1" colspan="1">6.8</td><td rowspan="1" colspan="1">50</td><td rowspan="1" colspan="1">4.3</td><td rowspan="1" colspan="1">9.2</td><td rowspan="1" colspan="1">5.7</td><td rowspan="1" colspan="1">0.9</td></tr><tr><td rowspan="1" colspan="1">Disc width</td><td rowspan="1" colspan="1">6.6</td><td rowspan="1" colspan="1">7.1</td><td rowspan="1" colspan="1">50</td><td rowspan="1" colspan="1">5.4</td><td rowspan="1" colspan="1">11.9</td><td rowspan="1" colspan="1">7.1</td><td rowspan="1" colspan="1">1.5</td></tr><tr><td rowspan="1" colspan="1">Width between anterior barbels</td><td rowspan="1" colspan="1">5.5</td><td rowspan="1" colspan="1">5.8</td><td rowspan="1" colspan="1">50</td><td rowspan="1" colspan="1">4.7</td><td rowspan="1" colspan="1">9.6</td><td rowspan="1" colspan="1">5.9</td><td rowspan="1" colspan="1">1.1</td></tr><tr><td rowspan="1" colspan="1">Width of mouth</td><td rowspan="1" colspan="1">7.8</td><td rowspan="1" colspan="1">8.0</td><td rowspan="1" colspan="1">50</td><td rowspan="1" colspan="1">6.3</td><td rowspan="1" colspan="1">13.6</td><td rowspan="1" colspan="1">8.6</td><td rowspan="1" colspan="1">1.5</td></tr><tr><td rowspan="1" colspan="8">
                <bold>Percent of head length</bold>
              </td></tr><tr><td rowspan="1" colspan="1">Head depth at nape</td><td rowspan="1" colspan="1">65.2</td><td rowspan="1" colspan="1">64.6</td><td rowspan="1" colspan="1">50</td><td rowspan="1" colspan="1">58.8</td><td rowspan="1" colspan="1">74.4</td><td rowspan="1" colspan="1">66.8</td><td rowspan="1" colspan="1">3.6</td></tr><tr><td rowspan="1" colspan="1">Head depth at eye</td><td rowspan="1" colspan="1">57.8</td><td rowspan="1" colspan="1">57.5</td><td rowspan="1" colspan="1">50</td><td rowspan="1" colspan="1">49.5</td><td rowspan="1" colspan="1">62.7</td><td rowspan="1" colspan="1">55.4</td><td rowspan="1" colspan="1">3.2</td></tr><tr><td rowspan="1" colspan="1">Head width at posterior end of operculum</td><td rowspan="1" colspan="1">67.5</td><td rowspan="1" colspan="1">66.1</td><td rowspan="1" colspan="1">50</td><td rowspan="1" colspan="1">59.5</td><td rowspan="1" colspan="1">73.9</td><td rowspan="1" colspan="1">67.8</td><td rowspan="1" colspan="1">3.1</td></tr><tr><td rowspan="1" colspan="1">Head width at eyes</td><td rowspan="1" colspan="1">58.3</td><td rowspan="1" colspan="1">55.3</td><td rowspan="1" colspan="1">50</td><td rowspan="1" colspan="1">55.3</td><td rowspan="1" colspan="1">68.9</td><td rowspan="1" colspan="1">62.7</td><td rowspan="1" colspan="1">3.1</td></tr><tr><td rowspan="1" colspan="1">Width between nostrils</td><td rowspan="1" colspan="1">29.1</td><td rowspan="1" colspan="1">27.8</td><td rowspan="1" colspan="1">50</td><td rowspan="1" colspan="1">25.4</td><td rowspan="1" colspan="1">36.0</td><td rowspan="1" colspan="1">31.8</td><td rowspan="1" colspan="1">2.3</td></tr><tr><td rowspan="1" colspan="1">Snout length</td><td rowspan="1" colspan="1">42.1</td><td rowspan="1" colspan="1">38.9</td><td rowspan="1" colspan="1">50</td><td rowspan="1" colspan="1">34.0</td><td rowspan="1" colspan="1">52.5</td><td rowspan="1" colspan="1">43.1</td><td rowspan="1" colspan="1">4.1</td></tr><tr><td rowspan="1" colspan="1">Eye horizontal diameter</td><td rowspan="1" colspan="1">21.9</td><td rowspan="1" colspan="1">22.6</td><td rowspan="1" colspan="1">50</td><td rowspan="1" colspan="1">17.0</td><td rowspan="1" colspan="1">24.6</td><td rowspan="1" colspan="1">21.1</td><td rowspan="1" colspan="1">1.9</td></tr><tr><td rowspan="1" colspan="1">Orbit – orperculum distance</td><td rowspan="1" colspan="1">43.4</td><td rowspan="1" colspan="1">41.2</td><td rowspan="1" colspan="1">50</td><td rowspan="1" colspan="1">27.3</td><td rowspan="1" colspan="1">37.7</td><td rowspan="1" colspan="1">32.7</td><td rowspan="1" colspan="1">2.4</td></tr><tr><td rowspan="1" colspan="1">Interorbital width</td><td rowspan="1" colspan="1">43.1</td><td rowspan="1" colspan="1">42.3</td><td rowspan="1" colspan="1">50</td><td rowspan="1" colspan="1">44.3</td><td rowspan="1" colspan="1">53.4</td><td rowspan="1" colspan="1">49.0</td><td rowspan="1" colspan="1">2.2</td></tr><tr><td rowspan="1" colspan="1">Anterior barbel length</td><td rowspan="1" colspan="1">14.7</td><td rowspan="1" colspan="1">15.6</td><td rowspan="1" colspan="1">50</td><td rowspan="1" colspan="1">11.5</td><td rowspan="1" colspan="1">20.6</td><td rowspan="1" colspan="1">15.8</td><td rowspan="1" colspan="1">2.3</td></tr><tr><td rowspan="1" colspan="1">Posterior barbel length</td><td rowspan="1" colspan="1">18.8</td><td rowspan="1" colspan="1">21.3</td><td rowspan="1" colspan="1">50</td><td rowspan="1" colspan="1">8.6</td><td rowspan="1" colspan="1">23.3</td><td rowspan="1" colspan="1">15.5</td><td rowspan="1" colspan="1">3.7</td></tr><tr><td rowspan="1" colspan="1">Disc length</td><td rowspan="1" colspan="1">29.0</td><td rowspan="1" colspan="1">27.6</td><td rowspan="1" colspan="1">50</td><td rowspan="1" colspan="1">21.5</td><td rowspan="1" colspan="1">33.2</td><td rowspan="1" colspan="1">25.9</td><td rowspan="1" colspan="1">2.8</td></tr><tr><td rowspan="1" colspan="1">Disc width</td><td rowspan="1" colspan="1">29.6</td><td rowspan="1" colspan="1">28.9</td><td rowspan="1" colspan="1">50</td><td rowspan="1" colspan="1">25.6</td><td rowspan="1" colspan="1">44.7</td><td rowspan="1" colspan="1">32.3</td><td rowspan="1" colspan="1">5.5</td></tr><tr><td rowspan="1" colspan="1">Width between anterior barbels</td><td rowspan="1" colspan="1">24.7</td><td rowspan="1" colspan="1">23.5</td><td rowspan="1" colspan="1">50</td><td rowspan="1" colspan="1">21.6</td><td rowspan="1" colspan="1">36.7</td><td rowspan="1" colspan="1">27.0</td><td rowspan="1" colspan="1">3.7</td></tr><tr><td rowspan="1" colspan="1">Width of mouth</td><td rowspan="1" colspan="1">35.2</td><td rowspan="1" colspan="1">32.5</td><td rowspan="1" colspan="1">50</td><td rowspan="1" colspan="1">30.8</td><td rowspan="1" colspan="1">52.6</td><td rowspan="1" colspan="1">39.1</td><td rowspan="1" colspan="1">5.2</td></tr><tr><td rowspan="1" colspan="8">
                <bold>Percent of caudal peduncle length</bold>
              </td></tr><tr><td rowspan="1" colspan="1">Minimum caudal-peduncle depth</td><td rowspan="1" colspan="1">62.7</td><td rowspan="1" colspan="1">58.8</td><td rowspan="1" colspan="1">50</td><td rowspan="1" colspan="1">42.2</td><td rowspan="1" colspan="1">62.4</td><td rowspan="1" colspan="1">52.9</td><td rowspan="1" colspan="1">4.8</td></tr><tr><td rowspan="1" colspan="1">Maximal caudal-peduncle depth</td><td rowspan="1" colspan="1">70.5</td><td rowspan="1" colspan="1">68.3</td><td rowspan="1" colspan="1">50</td><td rowspan="1" colspan="1">48.5</td><td rowspan="1" colspan="1">71.0</td><td rowspan="1" colspan="1">58.3</td><td rowspan="1" colspan="1">5.4</td></tr><tr><td rowspan="1" colspan="8">
                <bold>Percent of eye horizontal diameter</bold>
              </td></tr><tr><td rowspan="1" colspan="1">Anterior barbel length</td><td rowspan="1" colspan="1">67.4</td><td rowspan="1" colspan="1">69.1</td><td rowspan="1" colspan="1">50</td><td rowspan="1" colspan="1">48.6</td><td rowspan="1" colspan="1">94.7</td><td rowspan="1" colspan="1">75.4</td><td rowspan="1" colspan="1">10.1</td></tr><tr><td rowspan="1" colspan="1">Posterior barbel length</td><td rowspan="1" colspan="1">85.8</td><td rowspan="1" colspan="1">94.3</td><td rowspan="1" colspan="1">50</td><td rowspan="1" colspan="1">37.7</td><td rowspan="1" colspan="1">105.6</td><td rowspan="1" colspan="1">73.7</td><td rowspan="1" colspan="1">15.6</td></tr><tr><td rowspan="1" colspan="8">
                <bold>Percent of pelvic – anal distance</bold>
              </td></tr><tr><td rowspan="1" colspan="1">Vent distance</td><td rowspan="1" colspan="1">9.4</td><td rowspan="1" colspan="1">9.0</td><td rowspan="1" colspan="1">50</td><td rowspan="1" colspan="1">7.3</td><td rowspan="1" colspan="1">19.7</td><td rowspan="1" colspan="1">13.7</td><td rowspan="1" colspan="1">2.2</td></tr><tr><td rowspan="1" colspan="8">
                <bold>Percent of pelvic-fin length</bold>
              </td></tr><tr><td rowspan="1" colspan="1">Length of axillary scale</td><td rowspan="1" colspan="1">21.5</td><td rowspan="1" colspan="1">33.1</td><td rowspan="1" colspan="1">50</td><td rowspan="1" colspan="1">18.8</td><td rowspan="1" colspan="1">35.5</td><td rowspan="1" colspan="1">27.2</td><td rowspan="1" colspan="1">3.8</td></tr><tr><td rowspan="1" colspan="8">
                <bold>Percent of dorsal-fin depth</bold>
              </td></tr><tr><td rowspan="1" colspan="1">Depth of last unbranched dorsal-fin ray</td><td rowspan="1" colspan="1"/><td rowspan="1" colspan="1"/><td rowspan="1" colspan="1">49</td><td rowspan="1" colspan="1">83.3</td><td rowspan="1" colspan="1">93.8</td><td rowspan="1" colspan="1">89.0</td><td rowspan="1" colspan="1">2.3</td></tr><tr><td rowspan="1" colspan="1">Depth of first branched dorsal-fin ray</td><td rowspan="1" colspan="1"/><td rowspan="1" colspan="1"/><td rowspan="1" colspan="1">50</td><td rowspan="1" colspan="1">80.7</td><td rowspan="1" colspan="1">90.7</td><td rowspan="1" colspan="1">86.4</td><td rowspan="1" colspan="1">2.4</td></tr><tr><td rowspan="1" colspan="1">Depth of second branched dorsal-fin ray</td><td rowspan="1" colspan="1">84.5</td><td rowspan="1" colspan="1">80.6</td><td rowspan="1" colspan="1">50</td><td rowspan="1" colspan="1">69.4</td><td rowspan="1" colspan="1">97.6</td><td rowspan="1" colspan="1">76.9</td><td rowspan="1" colspan="1">4.1</td></tr><tr><td rowspan="1" colspan="1">Depth of third branched dorsal-fin ray</td><td rowspan="1" colspan="1">66.2</td><td rowspan="1" colspan="1">65.1</td><td rowspan="1" colspan="1">50</td><td rowspan="1" colspan="1">52.8</td><td rowspan="1" colspan="1">70.8</td><td rowspan="1" colspan="1">62.3</td><td rowspan="1" colspan="1">3.5</td></tr><tr><td rowspan="1" colspan="1">Depth of fourth branched dorsal-fin ray</td><td rowspan="1" colspan="1">54.5</td><td rowspan="1" colspan="1">52.5</td><td rowspan="1" colspan="1">50</td><td rowspan="1" colspan="1">40.8</td><td rowspan="1" colspan="1">57.6</td><td rowspan="1" colspan="1">49.4</td><td rowspan="1" colspan="1">3.1</td></tr><tr><td rowspan="1" colspan="1">Depth of fifth branched dorsal-fin ray</td><td rowspan="1" colspan="1">49.9</td><td rowspan="1" colspan="1">45.4</td><td rowspan="1" colspan="1">50</td><td rowspan="1" colspan="1">34.3</td><td rowspan="1" colspan="1">46.9</td><td rowspan="1" colspan="1">40.9</td><td rowspan="1" colspan="1">3.0</td></tr><tr><td rowspan="1" colspan="8">
                <bold>Percent of disk length</bold>
              </td></tr><tr><td rowspan="1" colspan="1">Length of torus</td><td rowspan="1" colspan="1">22.5</td><td rowspan="1" colspan="1">22.0</td><td rowspan="1" colspan="1">50</td><td rowspan="1" colspan="1">11.2</td><td rowspan="1" colspan="1">24.3</td><td rowspan="1" colspan="1">16.6</td><td rowspan="1" colspan="1">2.7</td></tr><tr><td rowspan="1" colspan="1">Length of pulvinus</td><td rowspan="1" colspan="1">57.1</td><td rowspan="1" colspan="1">53.3</td><td rowspan="1" colspan="1">50</td><td rowspan="1" colspan="1">37.0</td><td rowspan="1" colspan="1">65.9</td><td rowspan="1" colspan="1">52.8</td><td rowspan="1" colspan="1">7.3</td></tr><tr><td rowspan="1" colspan="1">Length of labrum</td><td rowspan="1" colspan="1">20.4</td><td rowspan="1" colspan="1">24.8</td><td rowspan="1" colspan="1">50</td><td rowspan="1" colspan="1">13.1</td><td rowspan="1" colspan="1">47.9</td><td rowspan="1" colspan="1">30.5</td><td rowspan="1" colspan="1">8.9</td></tr><tr><td rowspan="1" colspan="1">Disc width</td><td rowspan="1" colspan="1">102.1</td><td rowspan="1" colspan="1">104.6</td><td rowspan="1" colspan="1">50</td><td rowspan="1" colspan="1">95.2</td><td rowspan="1" colspan="1">156.8</td><td rowspan="1" colspan="1">124.7</td><td rowspan="1" colspan="1">15.3</td></tr><tr><td rowspan="1" colspan="1">Width of mouth</td><td rowspan="1" colspan="1">121.3</td><td rowspan="1" colspan="1">118.0</td><td rowspan="1" colspan="1">50</td><td rowspan="1" colspan="1">111.7</td><td rowspan="1" colspan="1">183.4</td><td rowspan="1" colspan="1">151.1</td><td rowspan="1" colspan="1">16.1</td></tr><tr><td rowspan="1" colspan="1">Width of torus</td><td rowspan="1" colspan="1">71.5</td><td rowspan="1" colspan="1">70.6</td><td rowspan="1" colspan="1">50</td><td rowspan="1" colspan="1">68.6</td><td rowspan="1" colspan="1">97.6</td><td rowspan="1" colspan="1">84.1</td><td rowspan="1" colspan="1">6.9</td></tr><tr><td rowspan="1" colspan="1">Width of pulvinus</td><td rowspan="1" colspan="1">60.6</td><td rowspan="1" colspan="1">62.5</td><td rowspan="1" colspan="1">50</td><td rowspan="1" colspan="1">59.6</td><td rowspan="1" colspan="1">88.6</td><td rowspan="1" colspan="1">73.2</td><td rowspan="1" colspan="1">6.0</td></tr></tbody></table></table-wrap><table-wrap id="T4" position="float" orientation="portrait"><label>Table 4.</label><caption><p>Meristic character states in type specimens of <italic><tp:taxon-name><tp:taxon-name-part taxon-name-part-type="genus" reg="Garra">Garra</tp:taxon-name-part> <tp:taxon-name-part taxon-name-part-type="species" reg="makiensis">makiensis</tp:taxon-name-part></tp:taxon-name></italic> and <italic><tp:taxon-name><tp:taxon-name-part taxon-name-part-type="genus" reg="Garra">G.</tp:taxon-name-part> <tp:taxon-name-part taxon-name-part-type="species" reg="rothschildi">rothschildi</tp:taxon-name-part></tp:taxon-name></italic> as well as additional specimens of <italic><tp:taxon-name><tp:taxon-name-part taxon-name-part-type="genus" reg="Garra">G.</tp:taxon-name-part> <tp:taxon-name-part taxon-name-part-type="species" reg="makiensis">makiensis</tp:taxon-name-part></tp:taxon-name></italic> from the Gotta River (<named-content xmlns:xlink="http://www.w3.org/1999/xlink" content-type="dwc:institutional_code" xlink:type="simple">AMNH</named-content> 227323, <named-content xmlns:xlink="http://www.w3.org/1999/xlink" content-type="dwc:institutional_code" xlink:type="simple">MRAC</named-content> 91-051-P-0044) and the Awash River drainage (deposited at <named-content xmlns:xlink="http://www.w3.org/1999/xlink" content-type="dwc:institutional_code" xlink:type="simple">NMW</named-content>). Numbers in squared brackets referring to mean±SD. Information per specimen as in Table <xref ref-type="table" rid="T1">1</xref>.</p></caption><table id="TID0ECJDI" rules="all"><tbody><tr><th rowspan="1" colspan="1">Character states</th><th rowspan="1" colspan="1"><italic><tp:taxon-name><tp:taxon-name-part taxon-name-part-type="genus" reg="Garra">G.</tp:taxon-name-part> <tp:taxon-name-part taxon-name-part-type="species" reg="makiensis">makiensis</tp:taxon-name-part></tp:taxon-name></italic><abbrev xmlns:xlink="http://www.w3.org/1999/xlink" content-type="institution" xlink:title="British Museum of Natural History" id="ABBRID0EHWAI" xlink:type="simple">BMNH</abbrev> 1905.7.25.87 lectotype</th><th rowspan="1" colspan="1"><italic><tp:taxon-name><tp:taxon-name-part taxon-name-part-type="genus" reg="Garra">G.</tp:taxon-name-part> <tp:taxon-name-part taxon-name-part-type="species" reg="makiensis">makiensis</tp:taxon-name-part></tp:taxon-name></italic><abbrev xmlns:xlink="http://www.w3.org/1999/xlink" content-type="institution" xlink:title="British Museum of Natural History" id="ABBRID0E2WAI" xlink:type="simple">BMNH</abbrev> 1905.7.25.88 paralectotype</th><th rowspan="1" colspan="1"><italic><tp:taxon-name><tp:taxon-name-part taxon-name-part-type="genus" reg="Garra">G.</tp:taxon-name-part> <tp:taxon-name-part taxon-name-part-type="species" reg="rothschildi">rothschildi</tp:taxon-name-part></tp:taxon-name></italic><abbrev xmlns:xlink="http://www.w3.org/1999/xlink" content-type="institution" xlink:title="Muséum national d’Histoire naturelle, Paris" id="ABBRID0EPXAI" xlink:type="simple">MNHN</abbrev> 1905-0246 syntype</th><th rowspan="1" colspan="1"><italic><tp:taxon-name><tp:taxon-name-part taxon-name-part-type="genus" reg="Garra">G.</tp:taxon-name-part> <tp:taxon-name-part taxon-name-part-type="species" reg="rothschildi">rothschildi</tp:taxon-name-part></tp:taxon-name></italic><abbrev xmlns:xlink="http://www.w3.org/1999/xlink" content-type="institution" xlink:title="Muséum national d’Histoire naturelle, Paris" id="ABBRID0EDYAI" xlink:type="simple">MNHN</abbrev> 1905-0247 syntype</th><th rowspan="1" colspan="1"><italic><tp:taxon-name><tp:taxon-name-part taxon-name-part-type="genus" reg="Garra">G.</tp:taxon-name-part> <tp:taxon-name-part taxon-name-part-type="species" reg="makiensis">makiensis</tp:taxon-name-part></tp:taxon-name></italic> Gotta River</th><th rowspan="1" colspan="1"><italic><tp:taxon-name><tp:taxon-name-part taxon-name-part-type="genus" reg="Garra">G.</tp:taxon-name-part> <tp:taxon-name-part taxon-name-part-type="species" reg="makiensis">makiensis</tp:taxon-name-part></tp:taxon-name></italic> Awash River</th></tr><tr><td rowspan="1" colspan="1">Unbranched dorsal-fin rays</td><td rowspan="1" colspan="1">4</td><td rowspan="1" colspan="1">4</td><td rowspan="1" colspan="1">4</td><td rowspan="1" colspan="1">4</td><td rowspan="1" colspan="1">3(5), 4(19) [3.8±0.4]</td><td rowspan="1" colspan="1">3(9), 4(30) [3.8±0.4]</td></tr><tr><td rowspan="1" colspan="1">Branched dorsal-fin rays</td><td rowspan="1" colspan="1">8</td><td rowspan="1" colspan="1">8</td><td rowspan="1" colspan="1">8</td><td rowspan="1" colspan="1">8</td><td rowspan="1" colspan="1">8(24) [8.0±0.0]</td><td rowspan="1" colspan="1">8(96) [8.0±0.0]</td></tr><tr><td rowspan="1" colspan="1">Unbranched anal-fin rays</td><td rowspan="1" colspan="1">3</td><td rowspan="1" colspan="1">3</td><td rowspan="1" colspan="1">3</td><td rowspan="1" colspan="1">3</td><td rowspan="1" colspan="1">3(24) [3.0±0.0]</td><td rowspan="1" colspan="1">3(46) [3.0±0.0]</td></tr><tr><td rowspan="1" colspan="1">Branched anal-fin rays</td><td rowspan="1" colspan="1">6</td><td rowspan="1" colspan="1">6</td><td rowspan="1" colspan="1">6</td><td rowspan="1" colspan="1">6</td><td rowspan="1" colspan="1">6(24) [6.0±0.0]</td><td rowspan="1" colspan="1">6(96) [6.0±0.0]</td></tr><tr><td rowspan="1" colspan="1">Unbranched pelvic-fin rays</td><td rowspan="1" colspan="1">1</td><td rowspan="1" colspan="1">1</td><td rowspan="1" colspan="1">1</td><td rowspan="1" colspan="1">1</td><td rowspan="1" colspan="1">1(24) [1.0±0.0]</td><td rowspan="1" colspan="1">1(81) [1.0±0.0]</td></tr><tr><td rowspan="1" colspan="1">Branched pelvic-fin rays</td><td rowspan="1" colspan="1">8</td><td rowspan="1" colspan="1">8</td><td rowspan="1" colspan="1">8</td><td rowspan="1" colspan="1">9</td><td rowspan="1" colspan="1">7(1) 8(12) [7.9±0.3]</td><td rowspan="1" colspan="1">8(81) [8.0±0.0]</td></tr><tr><td rowspan="1" colspan="1">Unbranched pectoral-fin rays</td><td rowspan="1" colspan="1">1</td><td rowspan="1" colspan="1">1</td><td rowspan="1" colspan="1">1</td><td rowspan="1" colspan="1">1</td><td rowspan="1" colspan="1">1(8) [1.0±0.0]</td><td rowspan="1" colspan="1">1(81) [1.0±0.0]</td></tr><tr><td rowspan="1" colspan="1">Branched pectoral-fin rays</td><td rowspan="1" colspan="1">15</td><td rowspan="1" colspan="1">16</td><td rowspan="1" colspan="1">15</td><td rowspan="1" colspan="1">15</td><td rowspan="1" colspan="1">14(1), 15(2), 16(2) [15.2±0.8]</td><td rowspan="1" colspan="1">13(1), 14(5), 15(20), 16(47), 17(8) [15.7±0.8]</td></tr><tr><td rowspan="1" colspan="1">Principal caudal-fin rays</td><td rowspan="1" colspan="1">17</td><td rowspan="1" colspan="1">17</td><td rowspan="1" colspan="1">17</td><td rowspan="1" colspan="1">17</td><td rowspan="1" colspan="1">17(24) [17.0±0.0]</td><td rowspan="1" colspan="1">17(46) [17.0±0.0]</td></tr><tr><td rowspan="1" colspan="1">Upper caudal-fin procurrent rays</td><td rowspan="1" colspan="1">8</td><td rowspan="1" colspan="1">9</td><td rowspan="1" colspan="1">8</td><td rowspan="1" colspan="1">8</td><td rowspan="1" colspan="1">7(2), 8(20), 9(1), 11(1) [8.1±0.7]</td><td rowspan="1" colspan="1">7(7), 8(27), 9(2) [7.9±0.5]</td></tr><tr><td rowspan="1" colspan="1">Lower caudal-fin procurrent rays</td><td rowspan="1" colspan="1">7</td><td rowspan="1" colspan="1">7</td><td rowspan="1" colspan="1">7</td><td rowspan="1" colspan="1">7</td><td rowspan="1" colspan="1">7(20), 8(4) [7.2±0.4]</td><td rowspan="1" colspan="1">6(14), 7(20), 8(2) [6.7±0.6]</td></tr><tr><td rowspan="1" colspan="1">Total number of lateral-series scales</td><td rowspan="1" colspan="1">37</td><td rowspan="1" colspan="1">38</td><td rowspan="1" colspan="1">39</td><td rowspan="1" colspan="1">38</td><td rowspan="1" colspan="1">38(4), 39(1) [38.2±0.5]</td><td rowspan="1" colspan="1">37(7), 38(31), 39(33), 40(10) [38.6±0.8]</td></tr><tr><td rowspan="1" colspan="1">Lateral-series scales to posterior margin of hypurals</td><td rowspan="1" colspan="1">34</td><td rowspan="1" colspan="1">36</td><td rowspan="1" colspan="1">36</td><td rowspan="1" colspan="1">36</td><td rowspan="1" colspan="1">36(4), 37(1) [36.2±0.5]</td><td rowspan="1" colspan="1">35(10), 36(32), 37(29), 38(9), 39(1) [36.5±0.9]</td></tr><tr><td rowspan="1" colspan="1">Total number of later-line scales</td><td rowspan="1" colspan="1">37</td><td rowspan="1" colspan="1">38</td><td rowspan="1" colspan="1">39</td><td rowspan="1" colspan="1">38</td><td rowspan="1" colspan="1">36(1), 38(4) [37.6±0.9]</td><td rowspan="1" colspan="1">36(3), 37(19), 38(27), 39(24), 40(8) [38.2±1.0]</td></tr><tr><td rowspan="1" colspan="1">Scale rows between lateral line – dorsal-fin origin</td><td rowspan="1" colspan="1">5</td><td rowspan="1" colspan="1">5</td><td rowspan="1" colspan="1">5</td><td rowspan="1" colspan="1">4</td><td rowspan="1" colspan="1">5(5) [5.0±0.0]</td><td rowspan="1" colspan="1">4(1), 5(80) [5.0±0.1]</td></tr><tr><td rowspan="1" colspan="1">Scale rows between lateral line – pelvic-fin origin</td><td rowspan="1" colspan="1">4</td><td rowspan="1" colspan="1">4</td><td rowspan="1" colspan="1">4</td><td rowspan="1" colspan="1">4</td><td rowspan="1" colspan="1">4(5) [4.0±0.0]</td><td rowspan="1" colspan="1">4(80), 5(1) [4.0±0.1]</td></tr><tr><td rowspan="1" colspan="1">Scale rows between lateral-line – anal-fin origin</td><td rowspan="1" colspan="1">4</td><td rowspan="1" colspan="1">4</td><td rowspan="1" colspan="1">4</td><td rowspan="1" colspan="1">4</td><td rowspan="1" colspan="1">4(3), 5(2) [4.4±0.6]</td><td rowspan="1" colspan="1">4(8), 5(42) [4.2±0.4]</td></tr><tr><td rowspan="1" colspan="1">Scale rows between lateral line – anus</td><td rowspan="1" colspan="1">5</td><td rowspan="1" colspan="1">5</td><td rowspan="1" colspan="1">5</td><td rowspan="1" colspan="1">5</td><td rowspan="1" colspan="1">5(1)</td><td rowspan="1" colspan="1">4(1), 5(48), 6(1) [5.0±0.2]</td></tr><tr><td rowspan="1" colspan="1">Circumpeduncular scales</td><td rowspan="1" colspan="1">16</td><td rowspan="1" colspan="1">16</td><td rowspan="1" colspan="1"/><td rowspan="1" colspan="1"/><td rowspan="1" colspan="1">16(5) [16.0±0.0]</td><td rowspan="1" colspan="1">16(81) [16.0±0.0]</td></tr><tr><td rowspan="1" colspan="1">Post-pelvic scales</td><td rowspan="1" colspan="1">9</td><td rowspan="1" colspan="1">9</td><td rowspan="1" colspan="1"/><td rowspan="1" colspan="1"/><td rowspan="1" colspan="1">6(3), 7(1), 9(1) [6.8±1.3]</td><td rowspan="1" colspan="1">6(3), 7(23), 8(22), 9(2) [7.5±0.7]</td></tr><tr><td rowspan="1" colspan="1">Anal scales</td><td rowspan="1" colspan="1">2</td><td rowspan="1" colspan="1">2</td><td rowspan="1" colspan="1">2</td><td rowspan="1" colspan="1">2</td><td rowspan="1" colspan="1">2(5) [2.0±0.0]</td><td rowspan="1" colspan="1">0(1), 1(16), 2(33) [1.6±0.5]</td></tr><tr><td rowspan="1" colspan="1">Total number of vertebrae</td><td rowspan="1" colspan="1">36</td><td rowspan="1" colspan="1">36</td><td rowspan="1" colspan="1">37</td><td rowspan="1" colspan="1">37</td><td rowspan="1" colspan="1">35(2), 36(19), 37(3) [36.0±0.5]</td><td rowspan="1" colspan="1">35(1), 36(4), 37(22), 38(18), 39(1) [37.3±0.8]</td></tr><tr><td rowspan="1" colspan="1">Abdominal vertebrae</td><td rowspan="1" colspan="1">20</td><td rowspan="1" colspan="1">20</td><td rowspan="1" colspan="1">21</td><td rowspan="1" colspan="1">20</td><td rowspan="1" colspan="1">20(8), 21(14), 22(2) [20.8±0.6]</td><td rowspan="1" colspan="1">20(4), 21(31), 22(11) [21.2±0.6]</td></tr><tr><td rowspan="1" colspan="1">Caudal vertebrae</td><td rowspan="1" colspan="1">16</td><td rowspan="1" colspan="1">16</td><td rowspan="1" colspan="1">16</td><td rowspan="1" colspan="1">17</td><td rowspan="1" colspan="1">14(2), 15(13), 16(9) [15.3±0.6]</td><td rowspan="1" colspan="1">14(1), 15(6), 16(24), 17(15) [16.2±0.7]</td></tr><tr><td rowspan="1" colspan="1">Predorsal abdominal vertebrae</td><td rowspan="1" colspan="1">10</td><td rowspan="1" colspan="1">10</td><td rowspan="1" colspan="1">10</td><td rowspan="1" colspan="1">10</td><td rowspan="1" colspan="1">9(1), 10(20), 11(1), 12(2) [10.2±0.6]</td><td rowspan="1" colspan="1">9(2), 10(23), 11(21) [10.4±0.6]</td></tr><tr><td rowspan="1" colspan="1">Preanal caudal vertebrae</td><td rowspan="1" colspan="1">3</td><td rowspan="1" colspan="1">3</td><td rowspan="1" colspan="1">2</td><td rowspan="1" colspan="1">3</td><td rowspan="1" colspan="1">1(9), 2(10), 3(5) [1.8±0.8]</td><td rowspan="1" colspan="1">1(4), 2(29), 3(13) [2.2±0.6]</td></tr><tr><td rowspan="1" colspan="1">Postanal vertebrae</td><td rowspan="1" colspan="1">13</td><td rowspan="1" colspan="1">13</td><td rowspan="1" colspan="1">14</td><td rowspan="1" colspan="1">14</td><td rowspan="1" colspan="1">12(1), 13(11), 14(12) [13.5±0.6]</td><td rowspan="1" colspan="1">12(1), 13(9), 14(28), 15(7), 16(1) [13.8±0.6]</td></tr><tr><td rowspan="1" colspan="1">Vertebrae between first pterygiophores of dorsal and anal fins</td><td rowspan="1" colspan="1">13</td><td rowspan="1" colspan="1">13</td><td rowspan="1" colspan="1">13</td><td rowspan="1" colspan="1">13</td><td rowspan="1" colspan="1">11(2), 12(11), 13(10), 14(1) [12.4±0.7]</td><td rowspan="1" colspan="1">12(13), 13(23), 14(10) [12.9±0.7]</td></tr><tr><td rowspan="1" colspan="1">Intermediate vertebrae</td><td rowspan="1" colspan="1">4</td><td rowspan="1" colspan="1">4</td><td rowspan="1" colspan="1">5</td><td rowspan="1" colspan="1">5</td><td rowspan="1" colspan="1">4(7), 5(12), 6(5) [4.9±0.7]</td><td rowspan="1" colspan="1">4(13), 5(28), 6(4) [4.8±0.6]</td></tr><tr><td rowspan="1" colspan="1">Supraneural bones</td><td rowspan="1" colspan="1">4</td><td rowspan="1" colspan="1">4</td><td rowspan="1" colspan="1">4</td><td rowspan="1" colspan="1">4</td><td rowspan="1" colspan="1">4(4) [4.0±0.0]</td><td rowspan="1" colspan="1">3(1), 4(10), 5(10) [4.4±0.6]</td></tr></tbody></table></table-wrap><supplementary-material xmlns:xlink="http://www.w3.org/1999/xlink" id="S1" position="float" orientation="portrait" xlink:type="simple"><object-id content-type="doi" xlink:type="simple">10.3897/zookeys.984.55982.suppl1</object-id><object-id content-type="arpha" xlink:type="simple">1E8D3C7E-03CE-57E4-B5ED-9312D1E3034C</object-id><label>Supplementary material 1</label><caption><p>Supplementary tables</p></caption><statement content-type="dataType"><label>Data type</label><p>species data</p></statement><statement content-type="notes"><label>Explanation note</label><p><bold>Table S1.</bold> Sampling sites in the Northern and Central Main Ethiopian Rift. <italic><tp:taxon-name><tp:taxon-name-part taxon-name-part-type="genus" reg="Garra">Garra</tp:taxon-name-part> <tp:taxon-name-part taxon-name-part-type="species" reg="makiensis">makiensis</tp:taxon-name-part></tp:taxon-name></italic> was found only at sites S6–S16, T1 and T3–T4 in the Awash River drainage. <bold>Table S2.</bold> List of character states (morphometric characters (point to point measurements), and meristic characters) for the genus <italic><tp:taxon-name><tp:taxon-name-part taxon-name-part-type="genus" reg="Garra">Garra</tp:taxon-name-part></tp:taxon-name></italic> used in the present study. <bold>Table S3.</bold> Primary data (morphometric and meristic) used in <abbrev xlink:title="discriminant function analysis" id="ABBRID0EA5CK" xlink:type="simple">DFA</abbrev> (Fig. <xref ref-type="fig" rid="F3">3</xref>). Data for <italic><tp:taxon-name><tp:taxon-name-part taxon-name-part-type="genus" reg="Garra">Garra</tp:taxon-name-part> <tp:taxon-name-part taxon-name-part-type="species" reg="dembeensis">dembeensis</tp:taxon-name-part></tp:taxon-name></italic> and <italic><tp:taxon-name><tp:taxon-name-part taxon-name-part-type="genus" reg="Garra">G.</tp:taxon-name-part> <tp:taxon-name-part taxon-name-part-type="species" reg="aethiopica">aethiopica</tp:taxon-name-part></tp:taxon-name></italic> were taken from <xref ref-type="bibr" rid="B14">Englmaier (2018)</xref>. Measurements and counts refer to those defined in Suppl. material <xref ref-type="supplementary-material" rid="S1">1</xref>: Table S2. <bold>Table S4.</bold><abbrev xlink:title="principal component analysis" id="ABBRID0EI6CK" xlink:type="simple">PCA</abbrev> statistics, <bold>A</bold> Communalities, <bold>B</bold> Total Variance Explained, <bold>C</bold> Component Matrix. <bold>Table S5.</bold><abbrev xlink:title="discriminant function analysis" id="ABBRID0EU6CK" xlink:type="simple">DFA</abbrev> statistics, <bold>A</bold> Tests of equality of group means, <bold>B</bold> Structure matrix, <bold>C</bold> Canonical Discriminant Function Coefficients, <bold>D</bold> Classification Function Coefficients, <bold>E</bold> Classification results. <bold>Table S6.</bold> Voucher specimens included in the present study. <bold>Table S7.</bold> Mean genetic distances based on <abbrev xlink:title="c oxidase subunit 1" id="ABBRID0EGADK" xlink:type="simple">CO1</abbrev> sequences (uncorrected p-distances), in %. The comparison of the paralectotype to all other samples (in yellow) is based on a sequence length of 451 bp; comparisons among other samples do not include the paralectotype and are based on a sequence length of 611 bp. <bold>Table S8.</bold> Counts of axial skeleton elements in type specimens of <italic><tp:taxon-name><tp:taxon-name-part taxon-name-part-type="genus" reg="Garra">Garra</tp:taxon-name-part> <tp:taxon-name-part taxon-name-part-type="species" reg="tibanica">tibanica</tp:taxon-name-part></tp:taxon-name></italic>.</p></statement><media xlink:href="zookeys-984-133-s001.xlsx" mimetype="application" mime-subtype="vnd.openxmlformats-officedocument.spreadsheetml.sheet" position="float" orientation="portrait" xlink:type="simple" id="oo_471376.xlsx"><uri content-type="original_file" xlink:type="simple">https://binary.pensoft.net/file/471376</uri></media><permissions><license xlink:type="simple"><license-p>This dataset is made available under the Open Database License (http://opendatacommons.org/licenses/odbl/1.0/). The Open Database License (ODbL) is a license agreement intended to allow users to freely share, modify, and use this Dataset while maintaining this same freedom for others, provided that the original source and author(s) are credited.</license-p></license></permissions><attrib specific-use="authors">Gernot K. Englmaier, Nuria Viñuela Rodríguez, Herwig Waidbacher, Anja Palandačić, Genanaw Tesfaye, Wolfgang Gessl, Paul Meulenbroek</attrib></supplementary-material><fig id="F3" position="float" orientation="portrait"><object-id xmlns:xlink="http://www.w3.org/1999/xlink" content-type="doi" xlink:type="simple">10.3897/zookeys.984.55982.figure3</object-id><object-id xmlns:xlink="http://www.w3.org/1999/xlink" content-type="arpha" xlink:type="simple">12550942-AC9B-5565-AD07-E811FBD9C307</object-id><label>Figure 3.</label><caption><p>Results of <bold>A</bold><abbrev xmlns:xlink="http://www.w3.org/1999/xlink" xlink:title="principal component analysis" id="ABBRID0EP4AG" xlink:type="simple">PCA</abbrev> and <bold>B</bold><abbrev xmlns:xlink="http://www.w3.org/1999/xlink" xlink:title="discriminant function analysis" id="ABBRID0EV4AG" xlink:type="simple">DFA</abbrev>, comparing <italic><tp:taxon-name><tp:taxon-name-part taxon-name-part-type="genus" reg="Garra">Garra</tp:taxon-name-part></tp:taxon-name></italic> species from the Awash River with type specimens of <italic><tp:taxon-name><tp:taxon-name-part taxon-name-part-type="genus" reg="Garra">G.</tp:taxon-name-part> <tp:taxon-name-part taxon-name-part-type="species" reg="makiensis">makiensis</tp:taxon-name-part></tp:taxon-name></italic> from the Meki River (lectotype: <abbrev xmlns:xlink="http://www.w3.org/1999/xlink" content-type="institution" xlink:title="British Museum of Natural History" id="ABBRID0EL5AG" xlink:type="simple">BMNH</abbrev> 1905.7.25.87, paralectotype: <abbrev xmlns:xlink="http://www.w3.org/1999/xlink" content-type="institution" xlink:title="British Museum of Natural History" id="ABBRID0EQ5AG" xlink:type="simple">BMNH</abbrev> 1905.7.25.88). Analyses are based on 17 morphometric and six meristic characters as given in Suppl. material <xref ref-type="supplementary-material" rid="S1">1</xref>: Table S3.</p></caption><graphic xmlns:xlink="http://www.w3.org/1999/xlink" xlink:href="zookeys-984-133-g003.jpg" position="float" orientation="portrait" xlink:type="simple" id="oo_471367.jpg"><uri content-type="original_file" xlink:type="simple">https://binary.pensoft.net/fig/471367</uri></graphic></fig></tp:treatment-sec><ref-list><ref id="B20"><mixed-citation xmlns:xlink="http://www.w3.org/1999/xlink" xlink:type="simple"><person-group><name name-style="western"><surname>Getahun</surname><given-names>A</given-names></name></person-group> (<year>2000</year>) <source>Systematic Studies of the African Species of the Genus <italic><tp:taxon-name><tp:taxon-name-part taxon-name-part-type="genus">Garra</tp:taxon-name-part></tp:taxon-name></italic> (<tp:taxon-name><tp:taxon-name-part taxon-name-part-type="class">Pisces</tp:taxon-name-part></tp:taxon-name>: <tp:taxon-name><tp:taxon-name-part taxon-name-part-type="family">Cyprinidae</tp:taxon-name-part></tp:taxon-name>).</source><publisher-name>Doctoral thesis</publisher-name>, <publisher-loc>The City University of New York, USA</publisher-loc>, <size units="page">477 pp</size>.</mixed-citation></ref><ref id="B35"><mixed-citation xmlns:xlink="http://www.w3.org/1999/xlink" xlink:type="simple"><person-group><name name-style="western"><surname>Krupp</surname><given-names>F</given-names></name></person-group> (<year>1983</year>) <article-title>Fishes of Saudi Arabia:Freshwater fishes of Saud Arabia and adjacent regions of the Arabian Peninsula.</article-title><source>Fauna of Saudi Arabia</source><volume>5</volume>: <fpage>568</fpage>–<lpage>636</lpage>.</mixed-citation></ref><ref id="B23"><mixed-citation xmlns:xlink="http://www.w3.org/1999/xlink" xlink:type="simple"><person-group><name name-style="western"><surname>Golubtsov</surname><given-names>AS</given-names></name><name name-style="western"><surname>Cherenkov</surname><given-names>SE</given-names></name><name name-style="western"><surname>Tefera</surname><given-names>F</given-names></name></person-group> (<year>2012</year>) High Morphological Diversity of the Genus <italic><tp:taxon-name><tp:taxon-name-part taxon-name-part-type="genus">Garra</tp:taxon-name-part></tp:taxon-name></italic> in the Sore River (the White Nile Basin, Ethiopia): One More Cyprinid Species Flock? Journal of Ichthyology 52(11): 817–820. <ext-link xlink:type="simple" ext-link-type="doi" xlink:href="10.1134/S0032945212110057">https://doi.org/10.1134/S0032945212110057</ext-link></mixed-citation></ref><ref id="B14"><mixed-citation xmlns:xlink="http://www.w3.org/1999/xlink" xlink:type="simple"><person-group><name name-style="western"><surname>Englmaier</surname><given-names>GK</given-names></name></person-group> (<year>2018</year>) <source>Longitudinal zonation of fish assemblages in a tropical river: Awash river basin, central Ethiopia, With taxonomic and ecological considerations on the genus <italic><tp:taxon-name><tp:taxon-name-part taxon-name-part-type="genus">Garra</tp:taxon-name-part></tp:taxon-name></italic> (<tp:taxon-name><tp:taxon-name-part taxon-name-part-type="subclass">Teleostei</tp:taxon-name-part></tp:taxon-name>: <tp:taxon-name><tp:taxon-name-part taxon-name-part-type="family">Cyprinidae</tp:taxon-name-part></tp:taxon-name>).</source><publisher-name>Master thesis</publisher-name>, <publisher-loc>University of Natural Resources and Life Sciences, Vienna</publisher-loc>, <size units="page">119 pp</size>.</mixed-citation></ref><ref id="B7"><mixed-citation xmlns:xlink="http://www.w3.org/1999/xlink" xlink:type="simple"><person-group><name name-style="western"><surname>Bonini</surname><given-names>M</given-names></name><name name-style="western"><surname>Corti</surname><given-names>G</given-names></name><name name-style="western"><surname>Innocenti</surname><given-names>F</given-names></name><name name-style="western"><surname>Manetti</surname><given-names>P</given-names></name><name name-style="western"><surname>Mazzarini</surname><given-names>F</given-names></name><name name-style="western"><surname>Abebe</surname><given-names>T</given-names></name><name name-style="western"><surname>Pecskay</surname><given-names>T</given-names></name></person-group> (<year>2005</year>) <article-title>Evolution of the Main Ethiopian Rift in the frame of Afar and Kenya rifts propagation.</article-title><source>Tectonics</source><volume>24</volume>(<issue>1</issue>): <fpage>1</fpage>–<lpage>21</lpage>. <ext-link xlink:type="simple" ext-link-type="doi" xlink:href="10.1029/2004TC001680">https://doi.org/10.1029/2004TC001680</ext-link></mixed-citation></ref><ref id="B16"><mixed-citation xmlns:xlink="http://www.w3.org/1999/xlink" xlink:type="simple"><person-group><name name-style="western"><surname>Englmaier</surname><given-names>GK</given-names></name><name name-style="western"><surname>Hayes</surname><given-names>DS</given-names></name><name name-style="western"><surname>Meulenbroek</surname><given-names>P</given-names></name><name name-style="western"><surname>Terefe</surname><given-names>Y</given-names></name><name name-style="western"><surname>Lakew</surname><given-names>A</given-names></name><name name-style="western"><surname>Tesfaye</surname><given-names>G</given-names></name><name name-style="western"><surname>Waidbacher</surname><given-names>H</given-names></name><name name-style="western"><surname>Malicky</surname><given-names>H</given-names></name><name name-style="western"><surname>Wubie</surname><given-names>A</given-names></name><name name-style="western"><surname>Leitner</surname><given-names>P</given-names></name><name name-style="western"><surname>Graf</surname><given-names>W</given-names></name></person-group> (<year>2020b</year>) <article-title>Longitudinal river zonation in the tropics: Examples of fish and caddisflies from the endorheic Awash River, Ethiopia.</article-title><source>Hydrobiologia</source><volume>847</volume>(<issue>19</issue>): <fpage>4063</fpage>–<lpage>4090</lpage>. <ext-link xlink:type="simple" ext-link-type="doi" xlink:href="10.1007/s10750-020-04400-0">https://doi.org/10.1007/s10750-020-04400-0</ext-link></mixed-citation></ref><ref id="B22"><mixed-citation xmlns:xlink="http://www.w3.org/1999/xlink" xlink:type="simple"><person-group><name name-style="western"><surname>Golubtsov</surname><given-names>AS</given-names></name><name name-style="western"><surname>Dgebuadze</surname><given-names>YuYu</given-names></name><name name-style="western"><surname>Mina</surname><given-names>MV</given-names></name></person-group> (<year>2002</year>) <article-title>Fishes of the Ethiopian Rift Valley, Chapter 10.</article-title> In: <person-group><name name-style="western"><surname>Tudorancea</surname><given-names>C</given-names></name><name name-style="western"><surname>Taylor</surname><given-names>WD</given-names></name><name name-style="western"><surname>Baele</surname><given-names>G</given-names></name><name name-style="western"><surname>Suchard</surname><given-names>MA</given-names></name></person-group> (<role>Eds</role>) <issue-title>Ethiopian Rift Valley Lakes.</issue-title><source>Biology of Inland Waters Series. Backhuys Publishers, Leiden</source>, <fpage>167</fpage>–<lpage>258</lpage>.</mixed-citation></ref><ref id="B63"><mixed-citation xmlns:xlink="http://www.w3.org/1999/xlink" xlink:type="simple"><person-group><name name-style="western"><surname>Stiassny</surname><given-names>MLJ</given-names></name><name name-style="western"><surname>Getahun</surname><given-names>A</given-names></name></person-group> (<year>2007</year>) <article-title>An overview of labeonin relationships and the phylogenetic placement of the Afro-Asian genus <italic><tp:taxon-name><tp:taxon-name-part taxon-name-part-type="genus">Garra</tp:taxon-name-part></tp:taxon-name></italic> Hamilton, 1922 (<tp:taxon-name><tp:taxon-name-part taxon-name-part-type="subclass">Teleostei</tp:taxon-name-part></tp:taxon-name>: <tp:taxon-name><tp:taxon-name-part taxon-name-part-type="family">Cyprinidae</tp:taxon-name-part></tp:taxon-name>), with the description of five new species of <italic><tp:taxon-name><tp:taxon-name-part taxon-name-part-type="genus">Garra</tp:taxon-name-part></tp:taxon-name></italic> from Ethiopia, and a key to all African species.</article-title><source>Zoological Journal of the Linnean Society</source><volume>150</volume>(<issue>1</issue>): <fpage>41</fpage>–<lpage>83</lpage>. <ext-link xlink:type="simple" ext-link-type="doi" xlink:href="10.1111/j.1096-3642.2007.00281.x">https://doi.org/10.1111/j.1096-3642.2007.00281.x</ext-link></mixed-citation></ref><ref id="B68"><mixed-citation xmlns:xlink="http://www.w3.org/1999/xlink" xlink:type="simple"><person-group><name name-style="western"><surname>Wakjira</surname><given-names>M</given-names></name><name name-style="western"><surname>Getahun</surname><given-names>A</given-names></name></person-group> (<year>2017</year>) <article-title>Ichthyofaunal diversity of the Omo-Turkana basin, East Africa, with specific reference to fish diversity within the limits of Ethiopian waters.</article-title><source>Check List</source><volume>13</volume>(<issue>2</issue>): <fpage>2059</fpage>. <ext-link xlink:type="simple" ext-link-type="doi" xlink:href="10.15560/13.2.2059">https://doi.org/10.15560/13.2.2059</ext-link></mixed-citation></ref></ref-list></tp:taxon-treatment>
