# Supplementary material for: New data on Garra makiensis (Cyprinidae, Labeoinae) from the Awash River (Ethiopia) with remarks on its relationships to congeners on the Arabian Peninsula
Source: Zookeys. 2020 Nov 4;984:133–63. doi: 10.3897/zookeys.984.55982 (PMC7658184; doi:10.3897/zookeys.984.55982)
Supplement: Supplementary material 1 — Supplementary tables [file zookeys-984-133-s001.xlsx]

## Sheet: Table S1 Sampling sites
Table S1. Sampling sites in the Northern and Central Main Ethiopian Rift. Garra makiensis was found only at sites S6–S16, T1 and T3–T4 in the Awash River drainage.
Site	Site name	Drainage System	Altitude (m a.s.l.)	Geographic coordinates
S1	Chilimo forest	Awash	2,389	9°4'1"N, 38°8'9"E
S2	Gare Arera	Awash	2,244	9°2'23"N, 38°6'58"E
S3	Awash Belo	Awash	2,065	8°51'39"N, 38°23'44"E
S4	Awash Kunture	Awash	2,003	8°42'21"N, 38°36'18"E
S5	Sulula	Awash	1,916	8°39'56"N, 38°37'58"E
S6	Lafessa	Awash	1,608	8°23'16"N, 38°54'30"E
S7	Wonji	Awash	1,552	8°28'23"N, 39°12'43"E
S8	Korkada	Awash	1,260	8°30'2"N, 39°33'7"E
S9	Nur Sada	Awash	1,214	8°33'9"N, 39°38'10"E
S10	Yimre	Awash	797	9°4'59"N, 40°10'3"E
S11	Worer	Awash	743	9°20'6"N, 40°10'19"E
S12	Kada Bada	Awash	570	10°13'53"N, 40°34'43"E
S13	Adayitu	Awash	460	11°7'48"N, 40°46'3"E
S14	Dubti	Awash	378	11°41'50"N, 41°7'23"E
S15	Asaita	Awash	362	11°35'5"N, 41°23'47"E
S16	Lake Gamari	Awash	338	11°30'50"N, 41°38'51"E
T1	Lower Mille River	Awash	482	11°24'50"N, 40°45'37"E
T2	Upper Borkana River	Awash	1,902	11°06'10''N, 39°41'57''E
T3	Middle Borkana River	Awash	1,417	10°38'09''N, 39°55'54''E
T4	Jara River	Awash	1,434	10°31'14"N, 39°57'13"E
T5	Ataya River	Awash	1,436	10°20'21"N, 39°58'16"E
T6	Yewuha River	Awash	1,138	10°5'50"N, 39°58'44"E
T7	Robit River	Awash	1,367	9°57'42''N, 39°51'36''E
T8	Akaki River	Awash	2,429	9°5'24"N ,38°55'44"E
M1	Meki River	Meki/Ziway	1,663	8°10'7"N, 38°48'24"E
Z1	Lake Ziway	Meki/Ziway	1,642	8°1'44"N, 38°44'32"E
Z2	Lake Ziway	Meki/Ziway	1,642	7°56'7"N, 38°43'41"E
L1	Lake Langano	Langano	1,587	7°35'31"N, 38°45'22"E

## Sheet: Table S2 Character states
Table S2. List of character states (morphometric characters (point to point measurements), and meristic characters) for the genus Garra used in the present study.
Nr.	Morphometric characters	Definition	Reference
1	Standard length (SL)	Distance between the anteriormost point of the head and the posterior margin of the hypurals at midline	Hubbs & Lagler (1958)
2	Body depth at dorsal-fin origin	Vertical distance from the visible base of the anteriormost unbranched dorsal-fin ray (origin of dorsal fin) to ventral midline of the belly	Hubbs & Lagler (1958)
3	Minimum caudal-peduncle depth	Minimum caudal-peduncle depth at any point where minimum	Hubbs & Lagler (1958)
4	Maximal caudal-peduncle depth	Maximal caudal-peduncle depth at insertion of anal fin
5	Predorsal length	Distance between the visible base of the anteriormost unbranched dorsal-fin ray (origin of dorsal fin) and the anteriormost point of the head	Holčík et al. (1989)
6	Prepelvic length	Distance between the anteriormost point of the head and the origin of pelvic fin	Holčík et al. (1989)
7	Preanal length	Distance between the anteriormost point of the head and the origin of anal fin	Holčík et al. (1989)
8	Pectoral – pelvic distance	Distance between the pectoral-fin origin and the pelvic-fin origin	Holčík et al. (1989)
9	Pelvic – anal distance	Distance between the pelvic-fin origin and the anal-fin origin	Holčík et al. (1989)
10	Vent distance	Distance from the origin of the anal fin to the vent (anus)	Stiassny & Getahun (2007)
11	Caudal-peduncle length	Distance between the anal-fin insertion and the posterior margin of the hypurals at midline	Hubbs & Lagler (1958)
12	Dorsal-fin depth	Distance from origin of dorsal fin to posteriormost extension (uppermost flexible part) of fin (maximum depth of dorsal fin)	Hubbs & Lagler (1958)
13	Depth of last unbranched dorsal-fin ray	Distance from the visible base of the ray to end of the uppermost flexible part
14	Depth of first branched dorsal-fin ray	Distance from the visible base of the ray to end of the uppermost flexible part
15	Depth of second branched dorsal-fin ray	Distance from the visible base of the ray to end of the uppermost flexible part
16	Depth of third branched dorsal-fin ray	Distance from the visible base of the ray to end of the uppermost flexible part
17	Depth of fourth branched dorsal-fin ray	Distance from the visible base of the ray to end of the uppermost flexible part
18	Depth of fifth branched dorsal-fin ray	Distance from the visible base of the ray to end of the uppermost flexible part
19	Anal-fin depth	Maximum depth of anal fin	Hubbs & Lagler (1958)
20	Pectoral-fin length	Disatance from the origin of the fin to the most extremity of the fin	Hubbs & Lagler (1958)
21	Pelvic-fin length	Disatance from the origin of the fin to the most extremity of the fin	Hubbs & Lagler (1958)
22	Length of axillary scale	Distance between the anteriormost and posteriormost extremity
23	Head length	Distance between the anteriormost point of the head and the posteriormost edge of the operculum without skin fold	Hubbs & Lagler (1958)
24	Head depth at nape	Greatest vertical distance through the head at nape	Hubbs & Lagler (1958)
25	Head depth at eye	Vertical distance through the head at eye
26	Head width at posterior end of operculum	Greatest head width at the posterior end of the operculum	Hubbs & Lagler (1958)
27	Head width at eyes	Head width between centre of eyes
28	Width between nostrils	Minimum width between nostrils
29	Snout length	Distance between the anteriormost point of the head to the anterior rim (skin fold) of the eye	Hubbs & Lagler (1958)
30	Eye horizontal diameter	Distance between the inner skin margins (horizontal line)	Hubbs & Lagler (1958)
31	Orbit – operculum distance	Distance between the posterior rim of the eye (skin fold) and the uppermost extremity of the operculum
32	Interorbital width	Minimum distance between the skin folds of the eyes	Hubbs & Lagler (1958)
33	Anterior barbel length	Complete length of anterior barbel	Skelton (1980)
34	Posterior barbel length	Complete length of posterior barbel	Skelton (1980)
35	Disc length	Distance between the anteriormedian border of torus and the posteriormost point of labrum at midline
36	Length of torus	Distance between the anterior- and posteriormedian borders at midline
37	Length of pulvinus	Distance between the anterior and posterior extremities of pulvinus at midline
38	Length of labrum	Distance between the anterior and posterior extremities of labrum at midline
39	Disc width	Maximum width of labrum at intercept with labellum
40	Width between anterior barbels	Distance between the inner margins of anterior barbels
41	Width of mouth	Distence between lateral extremities
42	Width of torus	Distance between the lateral extremities of torus
43	Width of pulvinus	Maximum width of pulvinus between lateral extremities
	Meristic characters	Definition	Reference
	Unbranched dorsal-fin rays	Number of unbranched dorsal-fin rays	Skelton (1980)
	Branched dorsal-fin rays	Number of branched dorsal-fin rays; two last rays are located on the last complex proximal pterygiophore of the fin
	Unbranched anal-fin rays	Number of unbranched anal-fin rays	Skelton (1980)
	Branched anal-fin rays	Number of branched anal-fin rays; two last rays are located on the last complex proximal pterygiophore of the fin
	Unbranched pelvic-fin rays	Number of unbranched pelvic-fin rays	Skelton (1980)
	Branched pelvic-fin rays	Number of branched pelvic-fin rays	Skelton (1980)
	Unbranched pectoral-fin rays	Number of unbranched pectoral-fin rays	Skelton (1980)
	Branched pectoral-fin rays	Number of branched pectoral-fin rays	Skelton (1980)
	Principal caudal-fin rays	Number of principal caudal-fin rays	McDowall (2001)
	Upper caudal-fin procurrent rays	Number of upper caudal-fin procurrent rays	McDowall (2001)
	Lower caudal-fin procurrent rays	Number of lower caudal-fin procurrent rays	McDowall (2001)
	Total number of lateral-series scales	Total number of scales in the lateral-series (bearing the lateral-line canal or without the canal); equal to number of transverse rows of scales and the number of scales in the lateral line series as defined in Krupp (1983) for Cyprinidae
	Lateral-series scales to posterior margin of hypurals	Same as above but counted to posterior margin of hypurals
	Total number of later-line scales	Total number of scales in the lateral-line bearing the lateral-line canal
	Scale rows between lateral line – dorsal-fin origin	Number of scale rows between lateral line – dorsal-fin origin	Skelton (1980)
	Scale rows between lateral line – pelvic-fin origin	Number of scale rows between lateral line – pelvic-fin base	Skelton (1980)
	Scale rows between lateral-line – anal-fin origin	Number of scale rows between lateral line – anal-fin base
	Scale rows between lateral line – anus	Number of scale rows between lateral line – anus
	Circumpeduncular scales	Number of circumpeduncular scales	Skelton (1980)
	Post-pelvic scales	Number of scales between the insertion of pelvic fins to the anterior margin of anus along a straight line
	Anal scales	Number of scales between the anus (posterior margin) and the origin of the anal fin along a straight line
	Predorsal scales	Number of predorsal scales between the origin of dorsal fin to last scale at nape
	Total number of vertebrae	Total number of vertebrae	Naseka (1996)
	Abdominal vertebrae	Number of abdominal vertebrae	Naseka (1996)
	Caudal vertebrae	Number of caudal vertebrae; the first true caudal vertebra as a vertebra with 'fully developed haemal spine' (as long as the one of the vertebrae behind it)	Ford (1937); Naseka (1996)
	Predorsal abdominal vertebrae	Number of predorsal abdominal vertebrae	Naseka (1996)
	Preanal caudal vertebrae	Number of preanal caudal vertebrae	Naseka (1996)
	Postanal vertebrae	Number of postanal caudal vertebrae
	Vertebrae between first pterygiophores of dorsal and anal fins	Number of vertebrae between first pterygiophores of dorsal and anal fins	Naseka (1996)
	Intermediate vertebrae	Number of intermediate vertebrae	3
	Supraneural bones	Number of supraneurals (as visible from radiographs)	Skelton (1980)

## Sheet: Table S3 Primary data Fig.3
Table S3. Primary data (morphometric and meristic) used in DFA (Fig. 3). Data for Garra dembeensis and G. aethiopica were taken from Englmaier (2018). Measurements and counts refer to those defined in Suppl. material 1: Table S2.
Species	Museum number	Sampling site	Drainage system	Country	SL, mm	body depth at dorsal-fin origin (% SL)	minimum caudal-peduncle depth (% SL)	predorsal length (% SL)	pelvic – anal distance (% SL)	dorsal-fin depth (% SL)	anal-fin depth (% SL)	pectoral-fin length (% SL)	pelvic-fin length (% SL)	head length (% SL)	head depth at nape (% head length)	head width at posterior end of operculum (% head length)	snout length (% head length)	eye horizontal diameter (% head length)	interorbital width with skin fold (% head length)	anterior barbel length (% eye horizontal diameter)	posterior barbel length (% eye horizontal diameter)	vent distance (% pelvic – anal distance)	number of unbranched pectoral-fin rays	number of branched pectoral-fin rays	total number of lateral-series scales	number of scale rows between lateral line – dorsal-fin origin	number of scale rows between lateral line – pelvic-fin base	scale rows between lateral-line – anal-fin base
G. dembeebsis	NA	S1	Awash	Ethiopia	64.9	20.0308	11.5562	52.6965	21.2635	18.3359	15.7165	19.2604	15.7165	23.1125	59.3333	80	41.3333	19.3333	46.6667	65.5172	68.9655	28.9855	2	13	39	5	5	4
G. dembeebsis	NA	S1	Awash	Ethiopia	58.3	19.211	12.0069	49.7427	21.4408	19.211	15.7804	21.0978	15.952	24.0137	57.1429	79.2857	46.4286	20	42.8571	42.8571	39.2857	30.4	2	12	38	5	4	5
G. dembeebsis	NA	S1	Awash	Ethiopia	56	18.2143	12.5	51.4286	21.6071	19.6429	16.4286	20.5357	17.8571	24.6429	54.3478	76.087	43.4783	18.1159	43.4783	40	48	32.2314	2	14	38	5	4	5
G. dembeebsis	NA	S1	Awash	Ethiopia	85.5	22.1053	11.6959	50.8772	21.6374	18.7135	16.4912	19.1813	16.1404	22.4561	57.2917	83.8542	43.75	17.1875	46.3542	60.6061	45.4545	27.027	2	12	38	5	4	5
G. dembeebsis	NA	S2	Awash	Ethiopia	67.9	19.1458	10.8984	51.5464	21.2077	20.0295	16.3476	20.7658	16.9367	24.3004	54.5455	72.7273	47.2727	17.5758	43.0303	65.5172	65.5172	28.4722	2	13	37	6	4	4
G. dembeebsis	NA	S2	Awash	Ethiopia	71.5	15.2448	11.049	49.2308	21.958	19.5804	15.3846	19.5804	16.6434	22.3776	56.25	80.625	43.75	18.125	44.375	41.3793	37.931	31.8471	2	14	38	5	4	4
G. dembeebsis	NA	S2	Awash	Ethiopia	75	17.8667	11.2	50.6667	20.6667	18.1333	15.7333	19.8667	16	22.1333	57.2289	81.3253	42.1687	18.6747	43.3735	48.3871	45.1613	30.9677	2	14	39	5	4	5
G. dembeebsis	NA	S2	Awash	Ethiopia	62.8	18.3121	12.2611	52.8662	19.9045	19.2675	15.9236	22.1338	17.5159	24.2038	58.5526	79.6053	51.3158	19.7368	46.0526	43.3333	53.3333	32.8	2	13	37	5	4	5
G. dembeebsis	NA	S3	Awash	Ethiopia	89.5	21.7877	13.2961	52.514	22.3464	18.8827	15.7542	19.2179	16.7598	24.4693	83.5616	84.4749	47.4886	17.3516	46.5753	50	39.4737	32.5	2	14	38	5	4	4
G. dembeebsis	NA	S3	Awash	Ethiopia	66.2	21.148	12.6888	51.5106	20.997	19.6375	16.6163	20.8459	16.6163	22.8097	60.9272	79.4702	43.7086	19.8675	47.0199	40	40	32.3741	2	12	37	6	4	5
G. dembeebsis	NA	S3	Awash	Ethiopia	75.2	21.8085	12.633	52.1277	21.1436	19.4149	15.9574	20.0798	17.2872	25.133	59.2593	81.4815	47.619	16.4021	46.5608	45.1613	48.3871	33.9623	2	13	37	5	5	5
G. dembeebsis	NA	S4	Awash	Ethiopia	95	21.0526	12.1053	50.6316	21.4737	20.2105	17.0526	21.0526	18.8421	23.1579	60	76.8182	46.3636	16.8182	45	64.8649	54.0541	29.902	2	13	37	5	4	5
G. dembeebsis	NA	S4	Awash	Ethiopia	57.2	18.7063	12.0629	51.7483	20.6294	19.0559	14.3357	20.1049	16.6084	25.1748	56.25	77.0833	45.1389	18.75	42.3611	44.4444	33.3333	33.0508	2	13	37	5	4	5
G. dembeebsis	NA	S4	Awash	Ethiopia	47.1	18.259	11.2527	53.0786	23.3546	18.896	16.1359	21.8684	18.0467	25.0531	52.5424	72.0339	42.3729	19.4915	41.5254	43.4783	43.4783	33.6364	2	13	38	5	4	5
G. dembeebsis	NA	S4	Awash	Ethiopia	82.1	20.4629	10.9622	52.1315	23.2643	18.3922	14.9817	18.514	15.8343	22.6553	53.7634	75.2688	43.5484	17.2043	43.0108	50	43.75	31.4136	2	12	37	5	4	5
G. dembeebsis	NA	S5	Awash	Ethiopia	65.5	23.5115	10.5344	50.687	21.9847	21.2214	16.9466	20.1527	17.2519	23.2061	56.5789	75	46.7105	19.0789	42.1053	55.1724	34.4828	29.1667	2	14	38	5	4	5
G. dembeebsis	NA	S5	Awash	Ethiopia	87.7	20.5245	10.8324	51.7674	21.6648	20.4105	15.8495	20.4105	17.6739	22.919	57.7114	77.1144	50.2488	19.403	44.2786	58.9744	51.2821	31.0526	2	13	38	4	4	5
G. dembeebsis	NA	S5	Awash	Ethiopia	100	19.1	9.9	52	22.2	18.8	15.2	21.5	17.2	24.1	49.7925	77.1784	54.7718	17.0124	42.3237	51.2195	48.7805	31.5315	2	14	38	5	4	5
G. dembeebsis	NA	S5	Awash	Ethiopia	67	18.6567	9.85075	50	23.2836	21.3433	17.0149	20.597	18.0597	23.8806	54.375	75.625	45	19.375	43.125	61.2903	38.7097	35.2564	2	13	38	5	4	5
G. dembeebsis	NA	S5	Awash	Ethiopia	112	19.5536	11.6964	48.75	22.3214	17.9464	15.5357	19.1071	15.8036	22.3214	63.6	79.6	52.4	16.4	44.4	46.3415	48.7805	31.6	2	13	39	5	4	5
G. dembeebsis	NA	S6	Awash	Ethiopia	61	19.8361	12.2951	49.1803	23.7705	22.1311	19.6721	22.1311	18.3607	23.4426	59.4406	77.6224	48.951	20.979	48.951	36.6667	40	34.4828	2	13	38	5	4	5
G. dembeebsis	NA	S6	Awash	Ethiopia	60	20.6667	11.6667	48.5	22	22	19.3333	20.3333	18.6667	23.3333	58.5714	78.5714	47.1429	21.4286	48.5714	46.6667	46.6667	34.0909	2	14	36	5	4	5
G. dembeebsis	NA	S6	Awash	Ethiopia	63.2	21.3608	12.5	52.2152	23.7342	21.9937	18.9873	20.5696	18.1962	22.943	61.3793	80.6897	47.5862	20	48.2759	62.069	44.8276	34.6667	2	13	36	5	5	5
G. dembeebsis	NA	S7	Awash	Ethiopia	52.6	20.9125	12.5475	51.9011	23.5741	24.1445	19.7719	23.1939	18.4411	24.5247	58.9147	75.1938	45.7364	22.4806	46.5116	34.4828	31.0345	32.2581	2	14	37	5	4	4
G. dembeebsis	NA	S8	Awash	Ethiopia	80.5	22.3602	11.1801	51.677	24.7205	22.3602	18.7578	21.118	18.6335	24.2236	56.9231	74.8718	46.6667	17.9487	43.5897	57.1429	57.1429	32.6633	2	13	36	5	4	4
G. dembeebsis	NA	S8	Awash	Ethiopia	76.5	18.9542	11.1111	51.634	23.0065	24.0523	19.7386	23.6601	20.7843	24.7059	55.5556	74.6032	50.2646	15.873	42.8571	60	70	35.2273	2	14	36	5	4	5
G. dembeebsis	NA	S8	Awash	Ethiopia	45	21.7778	11.1111	53.1111	22.6667	24.4444	19.7778	24.2222	20	25.5556	56.5217	74.7826	38.2609	24.3478	42.6087	42.8571	42.8571	34.3137	2	12	37	5	4	5
G. dembeebsis	NA	S8	Awash	Ethiopia	84.5	21.8935	11.5976	50.8876	26.9822	21.7751	17.8698	20.1183	18.8166	23.6686	55	75	48.5	16	48	46.875	59.375	30.7018	2	13	36	5	4	4
G. dembeebsis	NA	S8	Awash	Ethiopia	49.5	20.202	11.9192	52.3232	22.6263	22.2222	19.1919	23.2323	18.7879	24.4444	58.6777	75.2066	49.5868	23.9669	48.7603	58.6207	41.3793	34.8214	2	13	37	5	4	5
G. dembeebsis	NA	S9	Awash	Ethiopia	62.6	22.6837	11.5016	51.7572	23.8019	21.7252	16.9329	20.4473	18.5304	23.6422	58.7838	75.6757	49.3243	20.2703	45.9459	40	36.6667	33.557	2	13	37	5	4	5
G. dembeebsis	NA	S1	Awash	Ethiopia	79	20.1266	12.6582	52.5316	22.7848	18.9873	16.4557	18.9873	17.0886	24.0506	55.2632	78.9474	47.3684	15.7895	42.1053	66.6667	83.3333	30	2	14	40	6	4	5
G. dembeebsis	NA	S1	Awash	Ethiopia	62.2	19.2926	12.0579	51.4469	21.7042	19.2926	16.881	20.7395	17.6849	24.1158	54	79.3333	43.3333	19.3333	43.3333	55.1724	55.1724	33.3333	2	13	38	5	4	5
G. dembeebsis	NA	S1	Awash	Ethiopia	66	19.697	12.1212	50	21.2121	20	16.6667	20	16.6667	23.0303	59.2105	78.9474	46.0526	19.7368	46.0526	50	63.3333	35	2	13	37	5	4	5
G. dembeebsis	NA	S1	Awash	Ethiopia	107.3	20.5033	11.6496	49.8602	21.4352	18.6393	13.8863	19.7577	16.2162	23.2992	62	79.6	47.2	15.6	46	64.1026	56.4103	31.3043	2	14	38	6	4	5
G. dembeebsis	NA	S1	Awash	Ethiopia	85	17.7647	11.6471	50.5882	22	19.5294	16.5882	20.1176	16.5882	23.2941	59.0909	75.7576	45.9596	16.1616	45.4545	65.625	62.5	26.738	2	13	39	5	4	5
G. dembeebsis	NA	S1	Awash	Ethiopia	88.6	21.8962	11.5124	49.4357	22.4605	18.623	14.447	18.8488	15.4628	22.1219	57.6531	84.1837	43.8776	17.3469	43.3673	52.9412	41.1765	28.6432	2	13	38	5	5	5
G. dembeebsis	NA	S1	Awash	Ethiopia	88.2	20.8617	12.8118	51.2472	21.3152	20.5215	16.3265	20.1814	16.3265	23.8095	56.1905	78.0952	45.7143	17.619	44.7619	48.6486	56.7568	30.8511	2	14	38	5	4	5
G. dembeebsis	NA	S1	Awash	Ethiopia	65.5	20.7634	11.4504	50.8397	19.8473	19.8473	16.3359	20.1527	16.1832	24.2748	55.9748	76.1006	44.0252	17.6101	40.8805	64.2857	46.4286	33.8462	2	13	39	5	4	5
G. dembeebsis	NA	S1	Awash	Ethiopia	70.5	18.8652	11.0638	52.3404	20.4255	20.7092	17.1631	21.2766	18.2979	24.1135	59.4118	76.4706	45.8824	18.2353	40	51.6129	58.0645	28.4722	2	13	38	5	4	5
G. dembeebsis	NA	S1	Awash	Ethiopia	48.7	20.9446	12.5257	52.3614	20.3285	19.7125	16.4271	20.9446	17.4538	25.2567	56.0976	72.3577	40.6504	20.3252	41.4634	44	48	33.3333	2	14	38	5	4	5
G. dembeebsis	NA	S1	Awash	Ethiopia	69.5	20.4317	12.3741	51.7986	20.2878	20	15.8273	20.1439	16.9784	24.1727	57.1429	76.1905	42.2619	19.0476	43.4524	62.5	46.875	34.7518	2	12	38	6	5	5
G. dembeebsis	NA	S1	Awash	Ethiopia	77	19.4805	12.3377	50.9091	22.4675	18.8312	16.8831	20.7792	17.5325	23.3766	61.1111	83.3333	50	16.6667	50	46.6667	50	30.0578	2	12	38	5	4	5
G. dembeebsis	NA	S1	Awash	Ethiopia	66	18.9394	12.4242	50.303	22.7273	18.1818	16.3636	19.697	15.9091	23.0303	59.2105	78.9474	46.0526	17.7632	42.7632	66.6667	70.3704	34.6667	2	13	40	5	4	5
G. dembeebsis	NA	S2	Awash	Ethiopia	54.4	16.9118	11.2132	51.4706	20.2206	20.2206	16.7279	21.6912	17.6471	24.6324	74.6269	75.3731	45.5224	18.6567	44.0299	56	56	28.1818	2	13	38	5	4	5
G. dembeebsis	NA	S2	Awash	Ethiopia	56.5	16.2832	10.4425	51.6814	20.531	20.354	15.9292	21.4159	17.3451	25.6637	56.5517	73.7931	43.4483	18.6207	40.6897	48.1481	40.7407	25.8621	2	13	38	5	4	5
G. dembeebsis	NA	S2	Awash	Ethiopia	50.2	19.9203	10.9562	51.3944	20.7171	21.9124	15.9363	22.1116	18.1275	24.1036	57.8512	74.3802	41.3223	23.1405	41.3223	60.7143	50	27.8846	2	12	39	5	4	5
G. dembeebsis	NA	S2	Awash	Ethiopia	68.9	16.5457	10.7402	52.5399	20.3193	21.1901	17.4165	21.9158	19.0131	23.5123	56.7901	80.2469	46.2963	19.1358	44.4444	48.3871	45.1613	33.5714	2	13	38	5	4	4
G. dembeebsis	NA	S2	Awash	Ethiopia	58.9	18.3362	10.5263	51.6129	20.3735	19.5246	15.7895	20.8829	15.9593	22.2411	57.2519	76.3359	46.5649	20.6107	45.8015	48.1481	55.5556	29.1667	2	13	38	5	4	4
G. dembeebsis	NA	S2	Awash	Ethiopia	58.8	17.6871	10.3741	50.3401	20.9184	20.4082	15.9864	20.5782	16.1565	22.9592	54.9369	75.7238	41.5739	18.5598	43.801	52	64	31.7073	2	13	39	5	4	5
G. dembeebsis	NA	S2	Awash	Ethiopia	61.6	20.4545	12.8247	51.6234	19.3182	20.6169	16.8831	20.7792	17.3701	24.8377	56.8627	77.7778	44.4444	18.3007	43.1373	57.1429	50	34.4538	2	13	39	5	4	5
G. dembeebsis	NA	S3	Awash	Ethiopia	65	21.5385	12.1538	51.6923	22	20.6154	16.7692	19.6923	17.0769	23.3846	58.5526	78.9474	44.7368	19.0789	47.3684	68.9655	62.069	31.4685	2	13	38	5	4	5
G. dembeebsis	NA	S3	Awash	Ethiopia	116.5	24.0343	12.7039	52.3605	20.6009	17.3391	15.279	16.9099	15.4506	24.5494	55.9441	81.8182	52.4476	11.8881	45.4545	64.7059	67.6471	32.5	2	13	39	6	4	5
G. dembeebsis	NA	S3	Awash	Ethiopia	72.7	19.5323	11.4168	51.0316	20.7703	20.7703	16.7813	19.945	16.5062	24.7593	57.2222	74.4444	45	18.3333	46.1111	60.6061	45.4545	31.1258	2	14	39	5	4	5
G. dembeebsis	NA	S4	Awash	Ethiopia	52.3	20.0765	12.2371	49.3308	22.3709	20.8413	16.0612	19.5029	16.4436	23.5182	61.7886	77.2358	43.9024	21.1382	42.2764	57.6923	50	29.0598	2	13	37	5	4	5
G. dembeebsis	NA	S4	Awash	Ethiopia	88.5	21.3559	11.8644	50.8475	22.7119	20.452	18.0791	20.904	18.0791	24.0678	56.338	75.5869	46.9484	18.3099	44.6009	51.2821	51.2821	34.8259	2	13	38	6	4	5
G. dembeebsis	NA	S4	Awash	Ethiopia	61.8	21.1974	11.4887	49.8382	20.8738	21.521	18.4466	22.0065	18.4466	24.2718	57.3333	77.3333	44.6667	18.6667	41.3333	64.2857	50	32.5581	2	14	38	5	4	5
G. dembeebsis	NA	S5	Awash	Ethiopia	90	21.1111	12.3333	50	21.1111	19.8889	16	19.1111	16.6667	23.4444	56.872	75.8294	50.237	18.9573	47.8673	37.5	30	33.1579	2	14	38	5	4	5
G. dembeebsis	NA	S5	Awash	Ethiopia	78.6	17.6845	10.9415	49.3639	22.0102	22.6463	18.1934	21.6285	18.0662	23.1552	56.5934	78.5714	45.6044	19.7802	45.0549	61.1111	50	29.4798	2	13	38	5	4	5
G. dembeebsis	NA	S5	Awash	Ethiopia	80.7	16.8525	10.0372	49.1945	21.4374	21.4374	18.0917	21.3135	18.8352	23.2962	55.8511	73.4043	48.4043	17.5532	43.617	60.6061	45.4545	29.4798	2	13	38	5	4	4
G. dembeebsis	NA	S5	Awash	Ethiopia	62.5	17.76	10.56	50.4	20.48	20.16	16	20.32	16.64	23.68	54.7297	72.2973	43.9189	20.2703	44.5946	53.3333	50	31.25	2	13	38	5	4	5
G. aethiopica	NA	S4	Awash	Ethiopia	85	19.0588	11.1765	49.4118	21.0588	20.8235	16	23.0588	20	22.9412	56.9231	72.3077	46.6667	18.4615	42.5641	77.7778	36.1111	22.3464	2	14	36	4	4	5
G. aethiopica	NA	S4	Awash	Ethiopia	71	19.8592	11.831	48.7324	20.5634	23.662	19.0141	21.6901	20.5634	24.0845	60.8187	72.5146	48.538	18.1287	42.6901	83.871	35.4839	22.6027	2	14	36	4	4	4
G. aethiopica	NA	S4	Awash	Ethiopia	85.1	18.2139	11.6334	48.5311	22.9142	24.6769	18.3314	21.7391	19.859	24.3243	56.0386	71.9807	49.7585	16.4251	43.4783	73.5294	32.3529	19.4872	2	14	36	4	4	4
G. aethiopica	NA	S4	Awash	Ethiopia	80.8	18.9356	11.1386	48.3911	21.7822	21.9059	17.0792	20.9158	18.9356	24.1337	57.4359	70.7692	50.7692	16.9231	43.5897	72.7273	24.2424	22.1591	2	14	37	4	4	4
G. aethiopica	NA	S4	Awash	Ethiopia	54	20.7407	11.2963	51.1111	21.4815	21.4815	18.5185	20.3704	18.1481	24.4444	67.4242	68.9394	46.9697	21.9697	44.697	68.9655	34.4828	25	2	13	36	4	4	4
G. aethiopica	NA	S4	Awash	Ethiopia	76.6	22.3238	11.7493	48.564	22.1932	21.671	17.1018	21.0183	18.2768	23.107	59.887	74.0113	45.7627	18.0791	46.3277	90.625	40.625	23.5294	2	14	36	4	4	4
G. aethiopica	NA	S5	Awash	Ethiopia	72	19.4444	10.4167	47.5	20.1389	22.6389	17.7778	21.3889	18.3333	22.3611	60.8696	72.0497	44.0994	19.8758	44.7205	84.375	40.625	22.7586	2	13	37	4	4	4
G. aethiopica	NA	S5	Awash	Ethiopia	107.5	19.907	10.4186	45.5814	22.0465	22.1395	18.5116	20.6512	18.2326	21.2093	59.6491	72.3684	48.6842	19.2982	42.1053	75	40.9091	18.5654	2	13	36	5	4	4
G. aethiopica	NA	S5	Awash	Ethiopia	125.3	20.9098	10.3751	47.0072	23.8627	22.3464	19.3935	20.7502	19.9521	20.7502	61.1538	73.0769	53.8462	19.2308	48.0769	78	42	20.0669	2	14	36	4	4	4
G. aethiopica	NA	S5	Awash	Ethiopia	96	20.7292	11.7708	45	23.8542	24.375	19.5833	23.2292	20.2083	23.4375	55.5556	68	49.7778	17.7778	40	77.5	45	20.0873	2	14	37	5	5	4
G. aethiopica	NA	S5	Awash	Ethiopia	103	17.8641	9.70874	46.6019	24.6602	22.6214	17.767	20.4854	18.835	21.3592	59.0909	72.7273	46.8182	18.1818	45.9091	97.5	55	20.0787	2	14	36	4	4	4
G. aethiopica	NA	S5	Awash	Ethiopia	94	19.1489	10.5319	48.0851	20.4255	22.6596	20.1064	22.4468	19.0426	21.2766	59.5	70.5	48	19.5	47.5	56.4103	12.8205	21.3542	2	13	36	4	4	4
G. aethiopica	NA	S5	Awash	Ethiopia	71.1	18.2841	11.3924	48.5232	22.5035	24.0506	18.2841	22.5035	19.6906	24.0506	55.5556	70.7602	47.9532	18.1287	46.7836	93.5484	35.4839	21.25	2	14	36	4	3	4
G. aethiopica	NA	S5	Awash	Ethiopia	88	18.9773	9.09091	46.5909	22.7273	22.8409	17.0455	20.4545	18.75	21.5909	62.6316	74.2105	45.2632	18.4211	47.3684	85.7143	28.5714	20	2	12	36	4	4	4
G. aethiopica	NA	S5	Awash	Ethiopia	73.2	17.7596	10.929	48.4973	23.3607	21.0383	15.9836	19.5355	16.3934	23.224	58.8235	68.2353	47.0588	20.5882	46.4706	82.8571	34.2857	23.3918	2	14	37	4	3	4
G. aethiopica	NA	S5	Awash	Ethiopia	87.6	19.2922	10.8447	47.3744	22.2603	22.1461	18.379	19.5205	17.6941	21.6895	57.8947	73.1579	50	19.4737	46.8421	67.5676	35.1351	20.5128	2	12	36	4	4	4
G. aethiopica	NA	S5	Awash	Ethiopia	78.3	17.4968	10.0894	46.1047	21.9668	24.0102	18.9017	21.8391	19.5402	23.6271	55.1351	68.6486	47.5676	18.3784	44.3243	76.4706	29.4118	26.7442	2	13	36	4	4	4
G. aethiopica	NA	S5	Awash	Ethiopia	98.4	17.1748	11.0772	47.2561	22.0528	23.6789	18.6992	20.8333	20.2236	23.1707	56.5789	71.0526	50	17.9825	46.0526	87.8049	46.3415	22.1198	2	13	37	4	4	4
G. aethiopica	NA	S5	Awash	Ethiopia	46.5	19.7849	10.5376	49.6774	20.4301	23.0108	18.7097	23.4409	18.9247	24.086	62.5	70.5357	48.2143	22.3214	47.3214	64	20	16.8421	2	13	37	4	4	4
G. aethiopica	NA	S5	Awash	Ethiopia	84	17.7381	11.9048	48.0952	21.9048	23.5714	18.8095	23.3333	20.8333	23.2143	56.4103	71.7949	48.7179	18.9744	45.641	78.3784	29.7297	20.1087	2	14	36	5	4	4
G. aethiopica	NA	S5	Awash	Ethiopia	58.1	18.5886	9.29432	48.7091	22.7194	22.7194	17.0396	22.2031	19.2771	24.0964	57.8571	70	48.5714	22.8571	40.7143	68.75	37.5	20.5128	2	13	36	4	4	4
G. aethiopica	NA	S5	Awash	Ethiopia	85.5	18.8304	10.9942	50.1754	24.5614	22.1053	17.4269	21.6374	18.9474	23.9766	56.5854	70.7317	48.7805	19.0244	40.9756	56.4103	30.7692	21.4286	2	13	37	5	3	3
G. aethiopica	NA	S5	Awash	Ethiopia	85.8	18.0653	11.0723	48.951	22.7273	22.3776	18.648	23.1935	20.7459	24.0093	56.7961	70.8738	51.4563	17.4757	42.233	86.1111	36.1111	20.1087	2	13	37	5	3	4
G. aethiopica	NA	S5	Awash	Ethiopia	115.6	15.8304	10.2941	44.2042	20.8478	23.5294	19.5502	21.9723	19.7232	20.8478	56.4315	77.5934	51.0373	17.4274	43.9834	76.1905	42.8571	28.2158	2	13	36	4	4	4
G. aethiopica	NA	S5	Awash	Ethiopia	71.1	15.1899	9.42335	47.398	20.8158	20.6751	16.0338	19.9719	17.8622	23.2068	53.9394	66.0606	47.8788	20	43.6364	69.697	27.2727	24.3243	2	14	37	4	3	4
G. aethiopica	NA	S5	Awash	Ethiopia	87.5	16.4571	10.0571	47.6571	24.1143	21.7143	16.5714	21.3714	18.0571	22.6286	54.0404	70.7071	49.4949	19.1919	43.9394	76.3158	36.8421	19.4313	2	12	36	4	4	4
G. aethiopica	NA	S5	Awash	Ethiopia	108.1	21.5541	11.5634	48.1036	21.9241	22.0167	18.7789	21.9241	20.629	22.2017	58.3333	74.1667	51.6667	17.9167	43.75	88.3721	62.7907	20.1087	2	13	38	5	4	4
G. aethiopica	NA	S5	Awash	Ethiopia	78.6	18.3206	10.5598	49.2366	22.0102	20.9924	16.1578	20.4835	17.6845	23.1552	57.6923	68.6813	51.0989	18.1319	43.956	87.8788	42.4242	21.4286	2	14	36	4	3	4
G. aethiopica	NA	S5	Awash	Ethiopia	83.9	18.5936	9.65435	47.9142	22.4076	22.4076	18.1168	21.9309	20.6198	22.7652	58.6387	70.6806	49.2147	20.4188	40.8377	84.6154	41.0256	20.1087	2	13	36	4	3	4
G. aethiopica	NA	S5	Awash	Ethiopia	120	15.9167	9.83333	46.25	22.9167	22	17.4167	21	19.1667	22.25	56.5543	67.4157	48.6891	16.8539	40.4494	95.5556	40	21.4286	2	14	38	4	3	4
G. aethiopica	NA	S1	Awash	Ethiopia	69.4	20.4611	11.8156	50.8646	21.902	19.0202	15.8501	20.317	16.7147	23.1988	57.764	76.3975	47.8261	18.6335	44.7205	50	30	29.6053	2	12	38	6	4	4
G. aethiopica	NA	S1	Awash	Ethiopia	59.3	23.1029	13.1535	48.398	21.0793	20.0675	16.3575	19.5616	17.2007	24.1147	62.2378	72.028	41.958	20.2797	45.4545	75.8621	37.931	23.2	2	13	36	5	4	4
G. aethiopica	NA	S1	Awash	Ethiopia	59.5	21.8487	11.9328	49.5798	21.1765	21.0084	15.4622	22.0168	18.9916	23.3613	61.1511	74.1007	43.1655	20.8633	44.6043	62.069	31.0345	24.6032	2	12	36	4	4	4
G. aethiopica	NA	S1	Awash	Ethiopia	64.1	20.4368	12.1685	47.4259	22.7769	21.8409	16.5367	21.8409	18.4087	22.9329	60.5442	72.7891	47.619	21.0884	43.5374	61.2903	38.7097	22.6027	2	13	37	5	4	4
G. aethiopica	NA	S1	Awash	Ethiopia	51	23.7255	12.7451	48.6275	20.5882	20.3922	14.902	20	16.2745	23.7255	64.4628	75.2066	40.4959	21.4876	47.1074	69.2308	46.1538	25.7143	2	13	36	5	4	5
G. aethiopica	NA	S1	Awash	Ethiopia	45.5	24.3956	12.7473	48.3516	20.4396	22.1978	16.4835	20.6593	16.2637	23.0769	67.619	72.381	40	23.8095	46.6667	64	44	19.3548	2	13	36	5	4	5
G. aethiopica	NA	S1	Awash	Ethiopia	60.8	22.5329	12.5	48.6842	22.0395	21.3816	16.4474	20.7237	18.0921	23.5197	63.6364	71.3287	43.3566	20.979	45.4545	76.6667	36.6667	20.1493	2	13	36	5	4	5
G. aethiopica	NA	S1	Awash	Ethiopia	51.6	24.031	12.7907	50.3876	18.9922	21.124	16.4729	21.7054	17.6357	23.8372	64.2276	73.1707	43.9024	22.7642	44.7154	53.5714	39.2857	18.3673	2	13	36	5	4	5
G. aethiopica	NA	S2	Awash	Ethiopia	68.1	23.0543	13.2159	48.3113	19.5301	21.7327	16.4464	21.4391	17.768	22.7606	63.2258	74.1935	43.871	20	44.5161	80.6452	54.8387	17.2932	2	13	36	4	4	5
G. aethiopica	NA	S2	Awash	Ethiopia	65.5	21.6794	12.2137	49.4656	21.8321	21.6794	17.2519	22.1374	19.084	22.4427	63.2653	76.1905	41.4966	22.449	47.619	63.6364	30.303	16.7832	2	13	36	4	4	4
G. aethiopica	NA	S2	Awash	Ethiopia	56.6	22.6148	12.5442	49.2933	20.4947	21.0247	16.0777	22.7915	19.258	24.2049	62.7737	71.5328	42.3358	19.708	45.9854	74.0741	33.3333	21.5517	2	14	37	5	4	5
G. aethiopica	NA	S2	Awash	Ethiopia	76.4	23.5602	11.7801	48.2984	20.9424	21.2042	15.5759	19.6335	16.623	21.7277	63.8554	72.8916	45.1807	19.8795	48.1928	75.7576	60.6061	16.25	2	13	39	5	4	5
G. aethiopica	NA	S2	Awash	Ethiopia	66	22.5758	12.1212	50.1515	21.2121	22.7273	16.8182	22.1212	18.6364	24.2424	59.375	70	43.75	18.75	43.75	70	40	22.1429	2	13	36	4	4	4
G. aethiopica	NA	S2	Awash	Ethiopia	61.1	23.0769	12.766	47.4632	21.7676	20.7856	16.3666	21.2766	18.1669	22.9133	65	79.2857	42.8571	21.4286	47.1429	66.6667	36.6667	18.797	2	13	36	4	4	5
G. aethiopica	NA	S2	Awash	Ethiopia	57.5	24.5217	12.3478	50.6087	19.3043	21.913	15.8261	20.8696	17.5652	24.3478	60.7143	70.7143	42.8571	20.7143	42.8571	72.4138	34.4828	18.9189	2	13	36	4	4	4
G. aethiopica	NA	S2	Awash	Ethiopia	51.5	21.5534	11.6505	50.0971	21.3592	22.1359	17.4757	21.5534	17.8641	23.4951	63.6364	73.5537	41.3223	23.9669	45.4545	55.1724	31.0345	20.9091	2	13	36	4	4	4
G. aethiopica	NA	S2	Awash	Ethiopia	55.8	23.8351	12.5448	30.6452	21.5054	20.0717	15.9498	21.5054	17.7419	23.2975	63.0769	72.3077	45.3846	20	46.9231	69.2308	38.4615	17.5	2	13	37	4	4	4
G. aethiopica	NA	S2	Awash	Ethiopia	51.6	22.6744	12.4031	49.8062	21.7054	20.3488	15.8915	21.124	16.8605	23.062	64.7059	76.4706	41.1765	21.8487	44.5378	57.6923	30.7692	23.2143	2	13	37	4	4	4
G. aethiopica	NA	S2	Awash	Ethiopia	53.6	23.694	12.6866	50	20.709	23.1343	16.4179	21.2687	17.5373	23.1343	66.129	78.2258	41.9355	20.9677	47.5806	69.2308	42.3077	22.5225	2	13	36	4	4	5
G. aethiopica	NA	S2	Awash	Ethiopia	47.5	24.2105	12.6316	48.6316	22.3158	19.5789	15.3684	18.1053	15.7895	23.3684	64.8649	76.5766	40.5405	21.6216	47.7477	54.1667	41.6667	21.6981	2	13	35	4	4	5
G. aethiopica	NA	S2	Awash	Ethiopia	57.1	23.993	12.2592	48.1611	20.3152	22.7671	17.1629	20.6655	17.5131	22.5919	68.2171	72.8682	39.5349	20.155	47.2868	65.3846	57.6923	17.2414	2	13	38	5	5	5
G. aethiopica	NA	S2	Awash	Ethiopia	78.6	23.5369	12.2137	48.855	21.1196	19.5929	16.9211	20.1018	17.43	22.0102	64.1618	71.0983	40.4624	19.0751	46.2428	84.8485	57.5758	19.8795	2	13	37	5	4	5
G. aethiopica	NA	S2	Awash	Ethiopia	61.2	25	12.4183	49.183	23.2026	20.4248	16.3399	20.915	17.8105	22.3856	67.1533	72.9927	44.5255	21.8978	46.7153	66.6667	43.3333	19.7183	2	14	36	5	4	5
G. aethiopica	NA	S2	Awash	Ethiopia	78.1	24.8399	12.1639	48.6556	21.895	19.9744	16.0051	19.9744	17.1575	22.1511	64.1618	76.3006	44.5087	19.6532	43.3526	76.4706	47.0588	18.1287	2	13	36	4	4	5
G. aethiopica	NA	S2	Awash	Ethiopia	73.1	24.6238	12.7223	48.974	20.9302	21.067	16.5527	20.9302	18.3311	22.0246	66.4596	74.5342	43.4783	19.8758	47.8261	78.125	46.875	17.6471	2	13	36	5	4	5
G. aethiopica	NA	S2	Awash	Ethiopia	79.8	24.6867	12.1554	48.2456	21.9298	20.5514	15.9148	19.7995	16.9173	21.6792	65.896	73.9884	43.9306	18.4971	47.3988	84.375	46.875	21.7143	2	13	36	4	4	5
G. aethiopica	NA	S2	Awash	Ethiopia	62.2	23.7942	11.7363	50.3215	21.865	20.5788	15.5949	21.0611	16.7203	22.3473	65.4676	76.9784	41.0072	20.8633	46.7626	75.8621	37.931	18.3824	2	13	37	4	4	5
G. aethiopica	NA	S2	Awash	Ethiopia	81.7	22.8886	12.7295	48.5924	22.7662	20.6854	16.7687	19.8286	18.2375	21.5422	65.3409	78.9773	45.4545	19.8864	44.3182	82.8571	54.2857	21.5054	2	13	36	4	4	5
G. aethiopica	NA	S2	Awash	Ethiopia	56.2	19.7509	11.3879	50.3559	21.1744	20.1068	15.1246	21.1744	17.7936	23.6655	59.3985	66.1654	40.6015	19.5489	42.1053	80.7692	46.1538	21.8487	2	13	36	4	4	4
G. aethiopica	NA	S2	Awash	Ethiopia	89.3	25.9798	12.9899	48.4882	21.5006	20.8287	17.1333	20.6047	17.4692	22.0605	67.5127	78.6802	43.6548	18.2741	44.6701	91.6667	44.4444	21.875	2	13	36	4	4	5
G. aethiopica	NA	S3	Awash	Ethiopia	53.2	25.5639	13.3459	48.6842	22.1805	23.4962	16.9173	21.2406	18.4211	22.9323	66.3934	75.4098	40.1639	21.3115	50	73.0769	76.9231	20.339	2	13	35	4	4	4
G. aethiopica	NA	S3	Awash	Ethiopia	51.4	25.0973	13.4241	48.8327	23.5409	21.4008	17.5097	17.3152	17.3152	22.7626	69.2308	76.0684	39.3162	23.9316	46.1538	53.5714	53.5714	23.1405	2	12	34	4	4	4
G. aethiopica	NA	S3	Awash	Ethiopia	55	24.5455	12.9091	49.2727	21.2727	20.9091	16.1818	20.5455	17.8182	22.9091	65.0794	76.1905	38.0952	20.6349	47.619	76.9231	53.8462	21.3675	2	13	36	5	4	5
G. aethiopica	NA	S3	Awash	Ethiopia	50.9	23.5756	14.1454	49.5088	21.0216	21.0216	16.6994	20.8251	18.8605	22.7898	67.2414	77.5862	38.7931	21.5517	49.1379	80	52	21.4953	2	14	36	5	4	4
G. aethiopica	NA	S3	Awash	Ethiopia	38	24.4737	12.8947	51.3158	21.0526	20.2632	15	18.1579	15.2632	24.2105	67.3913	73.913	35.8696	20.6522	47.8261	52.6316	47.3684	23.75	2	13	35	5	5	5
G. aethiopica	NA	S3	Awash	Ethiopia	34.7	24.2075	12.1037	47.8386	19.5965	23.9193	15.562	21.0375	16.4265	24.2075	69.0476	76.1905	35.7143	23.8095	45.2381	55	45	25	2	14	37	5	4	5
G. aethiopica	NA	S3	Awash	Ethiopia	69.9	23.6052	12.8755	48.784	20.1717	19.5994	16.0229	19.7425	17.1674	22.3176	69.2308	78.8462	41.0256	20.5128	45.5128	75	40.625	22.695	2	13	35	4	4	4
G. aethiopica	NA	S3	Awash	Ethiopia	75.9	21.0804	12.253	48.8801	21.0804	19.7628	16.996	19.8946	17.5231	22.6614	63.9535	70.3488	41.2791	19.186	45.3488	84.8485	51.5152	21.25	2	13	36	5	4	5
G. aethiopica	NA	S3	Awash	Ethiopia	57	24.9123	13.8596	48.9474	21.0526	21.9298	16.6667	21.0526	17.5439	22.1053	70.6349	69.8413	36.5079	20.6349	47.619	73.0769	42.3077	18.3333	2	13	35	5	4	4
G. aethiopica	NA	S3	Awash	Ethiopia	46.1	24.295	12.7983	49.4577	21.4751	21.2581	16.0521	18.6551	16.269	22.5597	67.3077	76.9231	37.5	19.2308	49.0385	75	60	22.2222	2	13	36	5	4	5
G. aethiopica	NA	S3	Awash	Ethiopia	70.7	20.9335	12.5884	47.8076	20.5092	20.2263	15.5587	19.3777	17.6803	21.4993	63.1579	73.6842	39.4737	20.3947	44.7368	93.5484	61.2903	20.6897	2	13	38	5	4	5
G. aethiopica	NA	S3	Awash	Ethiopia	46.1	22.1258	11.7137	49.8915	19.3059	21.0412	15.1844	20.8243	17.5705	24.0781	64.8649	71.1712	41.4414	20.7207	45.045	69.5652	47.8261	25.8427	2	14	37	5	4	5
G. aethiopica	NA	S3	Awash	Ethiopia	60.7	22.0758	12.1911	47.7759	21.7463	19.7694	15.486	18.7809	18.1219	21.5815	68.7023	76.3359	40.458	21.374	46.5649	71.4286	42.8571	21.2121	2	13	35	5	4	5
G. aethiopica	NA	S3	Awash	Ethiopia	57.2	25.1748	13.6364	49.3007	22.7273	21.1538	16.7832	20.979	18.5315	22.7273	66.9231	75.3846	39.2308	20	46.9231	92.3077	65.3846	22.3077	2	13	36	4	4	4
G. aethiopica	NA	S3	Awash	Ethiopia	41.7	22.0624	11.7506	51.3189	21.8225	22.7818	17.506	22.542	17.506	24.7002	62.1359	73.7864	37.8641	23.301	43.6893	62.5	45.8333	21.978	2	13	35	4	4	4
G. aethiopica	NA	S3	Awash	Ethiopia	36.4	22.5275	12.9121	46.978	20.6044	21.7033	17.3077	19.2308	15.9341	23.9011	65.5172	73.5632	34.4828	21.8391	43.6782	63.1579	57.8947	32	2	13	35	5	4	5
G. aethiopica	NA	S3	Awash	Ethiopia	42	24.5238	13.0952	50	20.9524	20.2381	15.7143	17.381	16.4286	23.0952	71.134	80.4124	40.2062	19.5876	47.4227	63.1579	42.1053	22.7273	2	12	34	4	4	5
G. aethiopica	NA	S3	Awash	Ethiopia	62.3	21.6693	12.8411	49.9197	20.2247	23.9165	17.3355	21.3483	19.2616	23.2745	66.2069	74.4828	43.4483	18.6207	44.8276	92.5926	66.6667	23.0159	2	13	36	5	4	5
G. aethiopica	NA	S3	Awash	Ethiopia	52.3	23.1358	11.2811	48.1836	22.9446	25.4302	17.3996	21.9885	19.8853	22.5621	64.4068	73.7288	39.8305	20.339	45.7627	70.8333	33.3333	18.3333	2	13	36	4	4	4
G. aethiopica	NA	S3	Awash	Ethiopia	73.2	25.8197	13.2514	50.5464	21.5847	20.765	16.6667	20.4918	18.1694	23.224	65.2941	75.8824	42.9412	17.6471	44.1176	73.3333	36.6667	20.2532	2	12	36	4	4	5
G. aethiopica	NA	S3	Awash	Ethiopia	72.4	22.3757	12.4309	49.5856	21.4088	21.1326	16.7127	20.8564	18.0939	23.3425	62.1302	67.4556	44.9704	17.7515	46.1538	90	46.6667	20	2	13	35	4	4	4
G. aethiopica	NA	S3	Awash	Ethiopia	36.9	21.9512	12.1951	48.5095	21.4092	21.1382	15.9892	18.9702	14.9051	23.5772	68.9655	74.7126	34.4828	20.6897	45.977	55.5556	50	22.7848	2	14	36	5	4	5
G. aethiopica	NA	S3	Awash	Ethiopia	57.7	23.3969	12.6516	48.0069	19.9307	22.1837	15.9445	20.9705	17.6776	22.5303	64.6154	72.3077	41.5385	20	46.9231	80.7692	61.5385	27.8261	2	13	37	5	4	5
G. aethiopica	NA	S3	Awash	Ethiopia	65.9	22.7618	13.0501	48.7102	21.5478	21.2443	16.692	20.6373	18.2094	22.7618	64.6667	72.6667	41.3333	19.3333	47.3333	86.2069	68.9655	19.0141	2	13	35	4	4	5
G. aethiopica	NA	S3	Awash	Ethiopia	63.3	23.3807	12.7962	47.3934	21.643	22.4329	15.9558	20.6951	18.0095	22.4329	69.7183	79.5775	43.662	19.0141	49.2958	85.1852	48.1481	24.8175	2	13	36	5	5	5
G. aethiopica	NA	S3	Awash	Ethiopia	60	25.5	13.1667	49.6667	20.8333	22	17.3333	21.1667	18.1667	23.3333	65	74.2857	42.1429	18.5714	49.2857	73.0769	46.1538	20.8	2	14	35	5	4	5
G. aethiopica	NA	S3	Awash	Ethiopia	36.9	24.1192	12.4661	51.2195	33.0623	19.2412	14.3631	18.6992	14.3631	23.3062	69.7674	76.7442	36.0465	20.9302	46.5116	61.1111	33.3333	15.5738	2	13	36	5	4	5
G. aethiopica	NA	S3	Awash	Ethiopia	55.6	23.741	12.5899	50.5396	21.0432	21.9424	16.1871	21.223	18.3453	22.8417	68.5039	76.378	37.0079	19.685	46.4567	80	48	24.7863	2	13	36	5	4	4
G. aethiopica	NA	S3	Awash	Ethiopia	52.2	24.9042	12.4521	50	21.4559	20.3065	14.751	18.3908	16.4751	22.7969	67.2269	73.9496	40.3361	20.1681	47.0588	58.3333	50	23.2143	2	13	35	4	4	5
G. aethiopica	NA	S3	Awash	Ethiopia	35.7	25.4902	13.1653	49.0196	19.888	19.0476	14.8459	19.6078	15.4062	24.6499	67.0455	76.1364	36.3636	22.7273	43.1818	60	50	19.7183	2	13	35	5	4	5
G.makiensis	BMNH-1905.7.25.87	M1	Meki	Ethiopia	67.07	19.1144	11.1376	45.6538	25.0634	24.4372	19.0547	22.3349	19.9046	22.1709	65.232	67.4512	42.0982	21.8561	43.1069	67.3846	85.8462	9.39917	1	15	37	5	4	4
G.makiensis	BMNH-1905.7.25.88	M1	Meki	Ethiopia	47.59	19.8361	11.494	46.9006	23.5554	26.8754	19.8361	23.6814	20.5295	24.606	64.5602	66.0974	38.8557	22.6302	42.2716	69.0566	94.3396	9.00981	1	16	38	5	4	4
G.makiensis	NMW 99489	T1	Awash	Ethiopia	82.19	20.7689	9.75788	43.8374	25.5992	28.5436	20.2336	20.7933	20.5134	22.1195	64.1364	66.0066	42.4642	20.187	47.4697	88.8283	74.1144	12.1673	1	15	38	5	4	4
G.makiensis	NMW 99489	T1	Awash	Ethiopia	53.48	17.4271	9.05011	44.1473	23.3358	25.0561	18.6238	19.6709	18.0815	24.1773	58.778	59.4741	42.9234	20.3403	44.3155	66.1597	47.5285	13.5417	1	14	38	5	4	4
G.makiensis	NMW 99489	T1	Awash	Ethiopia	79.13	22.7979	10.4512	43.9024	25.4897	28.9018	19.9292	20.2957	20.2578	21.749	65.3109	66.7635	40.9646	22.7193	48.2278	87.468	76.2148	7.33763	1	15	38	5	4	4
G.makiensis	NMW 99489	T1	Awash	Ethiopia	71.76	20.7219	10.2285	44.1472	25.6828	27.4247	19.2168	20.694	20.3874	22.0736	64.5202	64.6465	43.1187	22.1591	48.2323	89.4587	80.057	11.8828	1	15	38	5	4	4
G.makiensis	NMW 99485	S13	Awash	Ethiopia	64.44	22.7654	10.7852	44.1651	24.6586	28.6934	20.298	21.0894	20.779	22.1291	67.3913	69.4951	38.6396	23.0014	49.7896	89.6341	72.2561	15.4185	1	15	37	5	4	4
G.makiensis	NMW 99485	S13	Awash	Ethiopia	60.9	21.1987	9.77011	44.844	24.335	27.8818	20.197	21.133	20.2463	22.8736	64.0345	64.178	41.565	22.1106	46.6619	81.4935	89.2857	12.753	1	15	39	5	4	4
G.makiensis	NMW 99485	S13	Awash	Ethiopia	59.3	21.0118	10.1349	44.941	25.3626	28.8027	21.3659	21.4671	21.5852	21.9899	64.2638	66.8712	38.1902	24.0798	49.3098	77.0701	81.5287	14.8936	1	14	37	5	4	4
G.makiensis	NMW 99485	S13	Awash	Ethiopia	74.46	20.5748	10.2337	44.2251	25.5976	29.8684	20.9106	21.8104	21.9044	22.3744	64.5858	62.545	43.0972	21.3685	45.9184	79.7753	105.618	15.8447	1	16	38	5	4	4
G.makiensis	NMW 99485	S13	Awash	Ethiopia	68.22	20.2433	9.83583	44.4591	25.3591	28.1882	20.1261	21.504	21.2108	21.2548	66.8276	68.4828	37.5172	22.4828	48.8276	76.3804	88.3436	13.526	1	15	37	5	4	4
G.makiensis	NMW 99485	S13	Awash	Ethiopia	60.66	20.0956	9.52852	43.4059	22.7662	27.547	20.4253	20.6396	19.6175	22.0079	64.4195	62.397	39.4007	23.5206	48.839	83.4395	99.0446	14.5547	1	14	38	5	4	4
G.makiensis	NMW 99225	S11	Awash	Ethiopia	70.87	24.1851	11.0343	44.0666	25.7655	27.8115	20.1637	20.3612	19.9238	21.2925	68.9198	66.2691	37.7734	21.4712	48.8403	75.3086	91.358	14.0745	1	15	38	5	4	4
G.makiensis	NMW 99485	S13	Awash	Ethiopia	97.01	20.7504	9.82373	43.346	27.4611	29.2238	20.1216	19.9567	19.7505	20.0804	65.7084	69.6099	39.9897	20.3799	50.5647	94.7103	74.5592	16.1411	1	15	38	5	4	4
G.makiensis	NMW 99485	S13	Awash	Ethiopia	75.4	20.4244	10.3846	43.5942	26.1406	27.4271	20.2653	20.4377	20.2918	21.3793	66.2531	66.4392	41.4392	22.0844	46.8983	83.1461	78.0899	13.0391	1	16	38	5	4	4
G.makiensis	NMW 99485	S13	Awash	Ethiopia	74.14	22.2687	10.5476	43.1076	24.8988	29.0936	21.5943	21.8236	21.0817	21.365	67.1086	70.1389	38.3207	22.7904	48.548	76.1773	78.9474	14.5179	1	16	38	5	4	4
G.makiensis	NMW 99485	S13	Awash	Ethiopia	66.59	21.4447	10.7223	44.8416	25.1239	27.7069	20.3784	20.1532	19.2371	21.745	63.674	69.9586	37.7762	22.9972	47.5829	83.1832	92.1922	17.095	1	16	38	5	4	4
G.makiensis	NMW 99485	S13	Awash	Ethiopia	59.96	20.2302	10.457	43.1621	25.5337	29.2028	20.3302	21.2141	20.6304	23.0987	62.9603	62.8159	43.5379	21.083	44.6931	67.1233	86.3014	12.2142	1	15	38	5	4	4
G.makiensis	NMW 99485	S13	Awash	Ethiopia	59.39	21.9734	10.4395	44.4688	23.775	27.4962	20.1886	20.9968	19.8687	21.9902	65.1608	67.9939	38.6677	24.1194	50	77.4603	80.6349	13.5269	1	15	39	5	4	4
G.makiensis	NMW 99491	S14	Awash	Ethiopia	85.79	21.8674	11.4116	45.8562	25.9587	26.6814	18.8484	20.6085	21.1913	21.7158	69.5652	70.0483	44.6055	20.8266	48.8459	82.732	89.433	15.5815	1	15	38	5	4	4
G.makiensis	NMW 99491	S14	Awash	Ethiopia	106.11	21.9301	11.0451	44.8497	25.9919	28.5082	20.4693	21.3646	21.195	23.2872	61.635	70.8215	52.5293	16.9972	50.7892	82.8571	75.2381	10.95	1	16	38	4	4	4
G.makiensis	NMW 99491	S14	Awash	Ethiopia	82.18	20.0414	10.6717	43.5994	25.5537	29.7153	21.3556	21.4042	21.2704	20.0049	66.91	67.8224	42.5791	19.708	53.4063	86.7284	69.1358	12.5238	1	15	37	5	4	5
G.makiensis	NMW 99491	S14	Awash	Ethiopia	98.35	22.7961	11.0625	46.8429	23.9146	28.4698	21.8607	21.3828	20.8846	23.5486	62.6943	69.1278	50.0432	18.7824	50.6045	76.3218	62.069	10.6293	1	15	38	5	4	4
G.makiensis	NMW 99491	S14	Awash	Ethiopia	102.52	21.6446	10.7101	46.2934	24.9025	27.8677	19.5377	20.7764	21.3324	22.6297	62.5	68.3621	49.3103	17.5431	47.1121	67.0762	64.3735	12.0642	1	16	38	5	4	4
G.makiensis	NMW 99491	S14	Awash	Ethiopia	45.42	22.7433	10.2818	49.7358	22.8314	29.2382	19.6609	22.4791	21.1361	27.675	59.7454	61.8934	47.0167	21.2411	45.187	81.6479	40.4494	9.45034	1	14	38	5	4	4
G.makiensis	NMW 99491	S14	Awash	Ethiopia	42.24	21.1884	10.1562	49.3371	22.893	26.4678	19.1761	21.5436	19.3182	26.5152	60.7143	61.6964	42.6786	22.9464	44.2857	66.1479	37.7432	11.8925	1	16	38	5	4	4
G.makiensis	NMW 99224	S6	Awash	Ethiopia	90.55	22.1645	10.381	45.2568	26.7366	29.6411	20.3203	20.9718	21.524	20.3313	68.3324	69.4188	40.5215	21.0755	51.0592	80.1546	92.268	13.3003	1	16	39	5	4	4
G.makiensis	NMW 99224	S6	Awash	Ethiopia	55.05	22.0527	10.0817	45.3769	24.7775	28.2289	18.9464	20.0727	20.3996	22.3433	66.748	66.8293	37.8049	22.1138	48.4553	61.7647	49.6324	12.9032	1	16	39	5	4	4
G.makiensis	NMW 99504	T4	Awash	Ethiopia	147.88	24.2291	11.1306	45.5031	24.9662	26.8664	19.455	19.6646	19.2994	20.7398	74.0789	72.5791	48.6469	18.1285	50.701	78.4173	69.6043	12.0531	1	16	39	5	4	4
G.makiensis	NMW 99224	S6	Awash	Ethiopia	63.53	22.2887	10.4675	46.3875	25.3738	27.7034	19.6443	20.2739	20.022	21.2341	71.9792	68.5693	39.4366	21.4233	51.6679	55.7093	51.2111	12.1588	1	15	39	5	4	4
G.makiensis	NMW 99224	S6	Awash	Ethiopia	85.88	21.4951	9.67629	44.504	25.6986	28.5049	19.5389	21.4136	21.1691	20.4122	71.1922	67.028	41.1865	23.1603	51.1694	68.7192	75.3695	11.5541	1	16	40	5	4	4
G.makiensis	NMW 99223	S7	Awash	Ethiopia	55.95	20.7149	10.0268	46.3807	22.9669	27.6139	18.7668	21.3405	20.983	21.5371	68.1328	66.888	34.0249	24.5643	50.6224	48.6486	56.7568	16.3424	1	16	38	5	4	4
G.makiensis	NMW 99223	S7	Awash	Ethiopia	71.22	20.3314	9.92699	45.7737	26.0039	27.2957	20.2752	20.0084	20.1629	21.4266	66.5793	66.6448	41.6776	22.0839	50.3932	64.6884	62.0178	15.3888	1	16	38	5	4	4
G.makiensis	NMW 99223	S7	Awash	Ethiopia	77.3	22.1992	10.5175	45.4075	26.3001	27.5938	19.8318	20.1811	20.3105	20.4528	73.1815	70.7147	40.9235	24.2252	52.1189	63.4465	75.718	13.0841	1	16	39	5	4	4
G.makiensis	NMW 99507	T3	Awash	Ethiopia	99.15	23.409	11.2153	43.8931	25.4463	27.0298	19.5562	20.0504	19.4352	21.1498	71.5308	70.7201	41.774	18.9795	50.9299	89.6985	91.206	10.3845	1	16	38	5	4	4
G.makiensis	NMW 99507	T3	Awash	Ethiopia	118.22	23.4816	10.9372	46.8026	24.7251	28.2524	20.4957	20.6902	20.5126	22.289	68.8805	73.0171	51.2713	17.685	50.019	86.9099	75.1073	12.2819	1	16	38	5	4	4
G.makiensis	NMW 99507	T3	Awash	Ethiopia	103.2	23.0523	11.3663	47.0736	24.2926	27.8198	20.4942	21.812	22.2578	23.5271	63.5091	70.6755	51.5651	19.0692	47.9407	73.0022	52.4838	12.0862	1	16	39	5	5	4
G.makiensis	NMW 99504	T4	Awash	Ethiopia	141.27	25.0301	11.248	44.9777	26.1981	27.6846	19.1902	19.8768	20.5847	20.2166	73.9496	73.4244	46.9888	19.2577	52.521	68	62.7273	11.5374	1	16	39	5	4	5
G.makiensis	NMW 99230	S12	Awash	Ethiopia	66.79	22.4435	10.8399	45.381	23.0424	28.8965	20.8564	21.096	20.6318	22.6082	64.5695	67.2185	44.106	22.5166	47.8808	64.4118	72.3529	14.295	1	13	38	5	4	4
G.makiensis	NMW 99230	S12	Awash	Ethiopia	77.56	20.5905	10.869	43.7081	24.4198	28.3651	19.9072	22.1119	20.1908	20.7194	67.9527	67.9527	38.7057	22.2153	48.911	65.8263	71.1485	15.1531	1	16	38	5	4	4
G.makiensis	NMW 99230	S12	Awash	Ethiopia	86.54	22.0823	11.1971	44.0028	25.5604	29.6395	20.5107	22.2787	20.7765	20.1641	68.8252	71.5759	45.2149	21.2034	52.8367	84.0541	91.8919	15.5515	1	16	39	5	4	4
G.makiensis	NMW 99230	S12	Awash	Ethiopia	92.62	23.1483	11.8657	45.6705	26.8517	28.2013	20.8162	21.2481	21.3885	21.6584	66.9492	68.4945	42.0738	20.5882	47.8564	76.5133	79.1768	15.7218	1	16	38	5	4	4
G.makiensis	NMW 99231	S10	Awash	Ethiopia	90.07	21.561	11.5355	45.4535	24.0924	27.4564	19.6625	19.5182	19.829	20.2398	69.1717	67.0872	41.7992	20.4608	50.4663	80.429	76.1394	16.0369	1	16	39	5	4	5
G.makiensis	NMW 99231	S10	Awash	Ethiopia	80.48	20.9617	11.1332	45.328	24.6397	27.5721	20.0547	21.7942	21.1481	21.7818	67.8836	68.2829	44.8945	18.0833	47.7467	77.2871	74.1325	14.1704	1	16	39	5	4	5
G.makiensis	NMW 99231	S10	Awash	Ethiopia	72.53	19.4954	10.9748	45.9396	24.4175	26.4856	19.0542	19.4816	19.6057	21.9358	65.0534	65.1163	46.6373	19.736	47.1402	71.9745	64.0127	16.0926	1	16	38	5	4	4
G.makiensis	NMW 99231	S10	Awash	Ethiopia	64.54	21.8159	11.1869	46.2504	25.643	26.5417	19.3368	21.5215	20.5609	22.2033	67.3412	68.0391	44.522	21.3538	48.9184	63.0719	53.9216	15.1662	1	15	39	5	4	5
G.makiensis	NMW 99231	S10	Awash	Ethiopia	65.31	22.5999	10.6416	45.0926	23.5798	27.7599	21.1453	22.7224	21.5281	22.4315	68.7372	68.942	45.1877	22.116	48.3959	67.5926	61.1111	15.0649	1	16	39	5	4	5
G.makiensis	NMW 99231	S10	Awash	Ethiopia	119.92	23.3572	11.5911	45.03	23.7158	25.6338	18.7292	19.3212	19.2545	19.7382	74.4402	73.9332	46.5146	19.4761	51.9223	76.1388	95.6616	19.7257	1	16	40	5	4	5
G.makiensis	NMW 99231	S10	Awash	Ethiopia	91.39	23.252	12.6381	45.2894	24.8058	28.1431	21.0307	21.4903	20.8119	21.4794	70.7081	70.0968	44.269	18.1864	51.6047	80.6723	92.7171	16.7181	1	16	38	5	4	4
G.makiensis	NMW 99231	S10	Awash	Ethiopia	91.15	22.8305	11.6402	45.0027	24.915	27.8881	21.6786	21.7115	21.5469	21.5688	69.4812	67.294	45.9817	18.5148	48.4232	79.9451	81.8681	13.6504	1	16	39	5	4	4
G.makiensis	NMW 99231	S10	Awash	Ethiopia	71.55	19.1474	10.5101	46.2614	24.7519	25.311	19.5108	20.028	20.1118	22.6555	65.8853	69.2782	49.599	20.111	47.4399	57.362	52.7607	15.2456	1	14	39	5	4	4
G.makiensis	NMW 99231	S10	Awash	Ethiopia	65.84	22.4484	10.9204	45.0638	24.3773	27.9465	19.6689	21.1574	20.565	22.2813	66.803	67.9618	43.0811	22.5631	48.1936	63.142	67.6737	14.891	1	15	38	5	4	5

## Sheet: Table S4 PCA Fig.3
Table S4. PCA statistics, A Communalities, B Total Variance Explained, C Component Matrix.
A
	Initial	Extraction
body depth at dorsal-fin origin (% SL)	1	0.787407
minimum caudal-peduncle depth (% SL)	1	0.788494
predorsal length (% SL)	1	0.704883
pelvic – anal distance (% SL)	1	0.582129
dorsal-fin depth (% SL)	1	0.942058
anal-fin depth (% SL)	1	0.856103
pectoral-fin length (% SL)	1	0.805326
pelvic-fin length (% SL)	1	0.910613
head length (% SL)	1	0.679856
head depth at nape (% head length)	1	0.771817
head width at posterior end of operculum (% head length)	1	0.766712
snout length (% head length)	1	0.810064
eye horizontal diameter (% head length)	1	0.829575
interorbital width with skin fold (% head length)	1	0.666381
anterior barbel length (% eye horizontal diameter)	1	0.647995
posterior barbel length (% eye horizontal diameter)	1	0.65138
vent distance (% pelvic – anal distance)	1	0.819418
number of unbranched pectoral-fin rays	1	0.932297
number of branched pectoral-fin rays	1	0.756159
total number of lateral-series scales	1	0.760094
number of scale rows between lateral line – dorsal-fin origin	1	0.714679
number of scale rows between lateral line – pelvic-fin base	1	0.47701
scale rows between lateral-line – anal-fin base	1	0.552339
Extraction Method: Principal Component Analysis.
B
Component	Initial Eigenvalues			Extraction Sums of Squared Loadings
	Total	% of Variance	Cumulative %	Total	% of Variance	Cumulative %
1	8.77683	38.1601	38.1601	8.77683	38.1601	38.1601
2	3.30802	14.3827	52.5428	3.30802	14.3827	52.5428
3	2.4459	10.6343	63.1772	2.4459	10.6343	63.1772
4	1.53001	6.65224	69.8294	1.53001	6.65224	69.8294
5	1.15202	5.0088	74.8382	1.15202	5.0088	74.8382
6	0.85666	3.72461	78.5628
7	0.742869	3.22986	81.7927
8	0.665985	2.89559	84.6883
9	0.52829	2.29691	86.9852
10	0.448943	1.95193	88.9371
11	0.37671	1.63787	90.575
12	0.336839	1.46452	92.0395
13	0.312946	1.36063	93.4001
14	0.27816	1.20939	94.6095
15	0.234569	1.01986	95.6294
16	0.205716	0.894416	96.5238
17	0.185114	0.804842	97.3286
18	0.168907	0.734376	98.063
19	0.151356	0.65807	98.7211
20	0.118735	0.516238	99.2373
21	0.0919851	0.399935	99.6373
22	0.0469425	0.204098	99.8414
23	0.0364871	0.158639	100
Extraction Method: Principal Component Analysis.
C a
	Component
	1	2	3	4	5
body depth at dorsal-fin origin (% SL)	0.126463	0.81944	-0.151823	0.0513443	0.272481
minimum caudal-peduncle depth (% SL)	-0.492403	0.640927	-0.085062	0.0181003	0.357327
predorsal length (% SL)	-0.796282	-0.0529749	0.155966	0.180988	0.104539
pelvic – anal distance (% SL)	0.724136	-0.0331555	0.191643	-0.128509	-0.0584363
dorsal-fin depth (% SL)	0.949824	-0.0714512	0.0140803	0.14902	0.111276
anal-fin depth (% SL)	0.842939	-0.246614	0.0761271	0.108751	0.259068
pectoral-fin length (% SL)	0.223032	-0.51707	-0.245591	0.462951	0.462149
pelvic-fin length (% SL)	0.819168	-0.324973	-0.0941612	0.0841678	0.343537
head length (% SL)	-0.58591	-0.289469	-0.00201679	0.483456	0.137985
head depth at nape (% head length)	0.50914	0.708872	-0.0947436	-0.0208584	0.0261203
head width at posterior end of operculum (% head length)	-0.747791	0.264243	0.241464	-0.206127	0.1921
snout length (% head length)	-0.167838	-0.639053	0.12181	-0.462241	0.380791
eye horizontal diameter (% head length)	0.395231	0.284543	-0.25905	0.663562	-0.291514
interorbital width with skin fold (% head length)	0.611261	0.479365	0.11581	-0.173343	0.13961
anterior barbel length (% eye horizontal diameter)	0.503686	0.0534768	-0.458141	-0.413314	0.103508
posterior barbel length (% eye horizontal diameter)	0.65552	0.206052	0.416897	-0.0700789	-0.0223934
vent distance (% pelvic – anal distance)	-0.827757	-0.160018	0.325195	0.0390923	0.0367444
number of unbranched pectoral-fin rays	-0.924842	-0.0286927	-0.259426	-0.0760642	0.0552613
number of branched pectoral-fin rays	0.828298	-0.0249109	0.262877	-0.0107131	0.0155349
total number of lateral-series scales	0.330582	-0.245677	0.757373	-0.0332463	-0.125434
number of scale rows between lateral line – dorsal-fin origin	0.0478264	0.0831502	0.811517	0.216238	-0.0125658
number of scale rows between lateral line – pelvic-fin base	-0.0755626	0.373591	0.345494	0.170225	0.428238
scale rows between lateral-line – anal-fin base	-0.528626	0.358442	0.373296	0.0405691	0.0584529
Extraction Method: Principal Component Analysis.
a 5 components extracted.

## Sheet: Tables S5 DFA Fig.3
Table S5. DFA statistics, A Tests of equality of group means, B Structure matrix, C Canonical Discriminant Function Coefficients, D Classification Function Coefficients, E Classification results.
A
	Wilks' Lambda	F	df1	df2	Sig.
body depth at dorsal-fin origin (% SL)	0.850588	11.5934	3	198	4.93402e-07
minimum caudal-peduncle depth (% SL)	0.758685	20.9927	3	198	7.51534e-12
predorsal length (% SL)	0.39753	100.025	3	198	1.90974e-39
pelvic – anal distance (% SL)	0.512464	62.7896	3	198	1.4283e-28
dorsal-fin depth (% SL)	0.165448	332.918	3	198	4.576e-77
anal-fin depth (% SL)	0.40174	98.2856	3	198	5.39906e-39
pectoral-fin length (% SL)	0.957161	2.9539	3	198	0.0336962
pelvic-fin length (% SL)	0.467916	75.0508	3	198	1.83424e-32
head length (% SL)	0.706826	27.3752	3	198	7.45658e-15
head depth at nape (% head length)	0.62919	38.8968	3	198	8.30812e-20
head width at posterior end of operculum (% head length)	0.419987	91.1477	3	198	4.32072e-37
snout length (% head length)	0.912115	6.35931	3	198	0.000388848
eye horizontal diameter (% head length)	0.804892	15.9986	3	198	2.36463e-09
interorbital width with skin fold (% head length)	0.601125	43.7942	3	198	9.39881e-22
anterior barbel length (% eye horizontal diameter)	0.534077	57.5777	3	198	8.34271e-27
posterior barbel length (% eye horizontal diameter)	0.470405	74.3047	3	198	3.09375e-32
vent distance (% pelvic – anal distance)	0.122104	474.521	3	198	4.07665e-90
number of unbranched pectoral-fin rays	.a
number of branched pectoral-fin rays	0.281174	168.73	3	198	2.68871e-54
total number of lateral-series scales	0.426886	88.6079	3	198	2.1556e-36
number of scale rows between lateral line – dorsal-fin origin	0.630377	38.6993	3	198	9.99677e-20
number of scale rows between lateral line – pelvic-fin base	0.966928	2.25741	3	198	0.0829837
scale rows between lateral-line – anal-fin base	0.746905	22.3647	3	198	1.63335e-12
a Cannot be computed because this variable is constant in each group.
B
	Function
	1	2	3
vent distance (% pelvic – anal distance)	-,529*	0.459062	0.327205
dorsal-fin depth (% SL)	,481*	0.0925794	0.137856
number of branched pectoral-fin rays	,331*	0.189656	-0.145871
anal-fin depth (% SL)b	,271*	0.03392	0.123513
head width at posterior end of operculum (% head length)	-,247*	0.110055	0.09567
pelvic-fin length (% SL)	,230*	0.0184117	-0.0178365
pelvic – anal distance (% SL)b	,201*	-0.0622717	0.0848088
predorsal length (% SL)b	-,142*	0.0178861	-0.0681074
scale rows between lateral-line – anal-fin baseb	-,112*	-0.0247077	-0.0240522
number of scale rows between lateral line – pelvic-fin baseb	-,036*	0.00567561	0.023319
total number of lateral-series scales	0.106903	,452*	0.0379405
anterior barbel length (% eye horizontal diameter)	0.13375	-,299*	0.145516
number of scale rows between lateral line – dorsal-fin originb	-0.0513898	,165*	-0.0643697
body depth at dorsal-fin origin (% SL)b	0.0394327	-,149*	-0.031848
minimum caudal-peduncle depth (% SL)	-0.10342	-,127*	-0.0645144
head depth at nape (% head length)b	0.0387424	-,044*	0.0358461
interorbital width with skin fold (% head length)	0.166295	0.0174394	,435*
posterior barbel length (% eye horizontal diameter)	0.196425	0.219646	-,322*
pectoral-fin length (% SL)	0.0226327	-0.0217273	-,299*
head length (% SL)	-0.132515	0.0628096	-,209*
snout length (% head length)b	-0.0179124	0.0935302	,128*
eye horizontal diameter (% head length)	0.0975241	-0.0786639	-,111*
Pooled within-groups correlations between discriminating variables and standardized canonical discriminant functions Variables ordered by absolute size of correlation within function.
*. Largest absolute correlation between each variable and any discriminant function
b This variable not used in the analysis.
C
	Function
	1	2	3
minimum caudal-peduncle depth (% SL)	0.105953	-0.596003	0.0873308
dorsal-fin depth (% SL)	0.49171	0.162311	0.365084
pectoral-fin length (% SL)	-0.666706	-0.203626	-0.628008
pelvic-fin length (% SL)	0.334851	0.184684	0.10227
head length (% SL)	-0.00992145	0.461353	-0.0343544
head width at posterior end of operculum (% head length)	-0.113707	0.101256	-0.0483221
eye horizontal diameter (% head length)	0.123942	-0.106778	0.0055266
interorbital width with skin fold (% head length)	0.0781118	0.102161	0.227611
anterior barbel length (% eye horizontal diameter)	-0.0154058	-0.0676326	0.0473271
posterior barbel length (% eye horizontal diameter)	0.0172043	0.0549289	-0.0630398
vent distance (% pelvic – anal distance)	-0.243671	0.150531	0.1658
number of branched pectoral-fin rays	0.483129	0.102733	-0.413852
total number of lateral-series scales	0.305299	0.702561	0.340512
(Constant)	-14.6669	-45.8344	-15.0122
Unstandardized coefficients
D
	Group
	G. dembeensis Awash	G. aethiopica Awash	G. makiensis type specimens	G. makiensis Awash
minimum caudal-peduncle depth (% SL)	-20.657	-17.2272	-18.316	-18.4124
dorsal-fin depth (% SL)	5.00927	5.69384	7.57523	10.7128
pectoral-fin length (% SL)	-16.2616	-17.2836	-19.0201	-24.0487
pelvic-fin length (% SL)	32.6855	32.7571	35.0627	36.4205
head length (% SL)	71.507	69.075	70.2577	70.6399
head width at posterior end of operculum (% head length)	17.4286	16.5506	16.2222	15.894
eye horizontal diameter (% head length)	18.9061	19.8415	20.483	20.5633
interorbital width with skin fold (% head length)	19.4782	19.2001	18.6831	20.2963
anterior barbel length (% eye horizontal diameter)	1.70327	2.01075	1.46548	1.63712
posterior barbel length (% eye horizontal diameter)	0.854557	0.617689	1.23898	0.959435
vent distance (% pelvic – anal distance)	4.68331	3.16415	0.735245	1.5569
number of branched pectoral-fin rays	19.1917	20.1119	26.3428	24.7284
total number of lateral-series scales	81.7483	79.0505	80.9306	84.3461
(Constant)	-3996.22	-3793.64	-3954.38	-4117.04
Fisher's linear discriminant functions
E a, c
Group			Predicted Group Membership				Total
			G. dembeensis Awash	G. aethiopica Awash	G. makiensis type specimens	G. makiensis Awash
Original	Count	G. dembeensis Awash	60	0	0	0	60
		G. aethiopica Awash	1	89	0	0	90
		G. makiensis type specimens	0	0	2	0	2
		G. makiensis Awash	0	0	0	50	50
	%	G. dembeensis Awash	100	0	0	0	100
		G. aethiopica Awash	1.11111	98.8889	0	0	100
		G. makiensis type specimens	0	0	100	0	100
		G. makiensis Awash	0	0	0	100	100
Cross-validatedb	Count	G. dembeensis Awash	60	0	0	0	60
		G. aethiopica Awash	1	89	0	0	90
		G. makiensis type specimens	0	0	2	0	2
		G. makiensis Awash	0	0	0	50	50
	%	G. dembeensis Awash	100	0	0	0	100
		G. aethiopica Awash	1.11111	98.8889	0	0	100
		G. makiensis type specimens	0	0	100	0	100
		G. makiensis Awash	0	0	0	100	100
a 99,5% of original grouped cases correctly classified.
b Cross validation is done only for those cases in the analysis. In cross validation, each case is classified by the functions derived from all cases other than that case.
c 99,5% of cross-validated grouped cases correctly classified.

## Sheet: Table S6 Voucher specimens
Table S6. Voucher specimens included in the present study.
Taxon name	Source	Museum number	Reference	Locality	Geographic coordinates	CO1
Garra aethiopica	present study	N/A	present study	Ethiopia: Awash River, Awash Belo (AET045)	8°51'39"N, 38°23'44"E	MT946120
Garra aethiopica	present study	NMW 99220	present study	Ethiopia: Awash River, Awash Kunture (AET055)	8°42'21"N, 38°36'18"E	MT946121
Garra barreimiae	GenBank	N/A	Hamidan et al. 2014	United Arab Emirates: Wuray	N/A	KM214783
Garra barreimiae	GenBank	N/A	Hamidan et al. 2014	United Arab Emirates: Shawkah	N/A	KM214779
Garra buettikeri	GenBank	N/A	Hamidan et al. 2014	Saudi Arabia	N/A	KM214729
Garra buettikeri	GenBank	N/A	Hamidan et al. 2014	Saudi Arabia	N/A	KM214704
Garra congoensis	GenBank	N/A	International Barcode of Life (iBOL)	Democratic Republic of the Congo: Bas-Congo	5°00'21"S, 14°05'45"E	HM418166
Garra congoensis	GenBank	N/A	International Barcode of Life (iBOL)	Democratic Republic of the Congo: Bas-Congo	5°00'21"S, 14°05'45"E	HM418167
Garra congoensis	GenBank	N/A	Yang et al. 2012	N/A	N/A	JX074174
Garra dembeensis	GenBank	N/A	Bentley and Wiley, 2013	Ethiopia: Welega, Yatu River about 30km NW of Gore	8°12'57"N, 35°18'32"E	KF929909
Garra dembeensis	GenBank	N/A	Ali et al. 2019	Egypt	N/A	LC506575
Garra dembeensis	GenBank	N/A	Ali et al. 2019	Egypt	N/A	LC506574
Garra dembeensis	GenBank	MRAC:A9_29_DNA_3931	Decru et al. 2015	Democratic Republic of the Congo: Ituri River	N/A	KT193004
Garra dembeensis	GenBank	MRAC:A9_29_DNA_3930	Decru et al. 2015	Democratic Republic of the Congo: Ituri River	N/A	KT193003
Garra dembeensis	GenBank	MRAC:A9_29_DNA_3403	Decru et al. 2015	Democratic Republic of the Congo: Epulu River	N/A	KT192820
Garra dembeensis	GenBank	MRAC:A9_29_DNA_3402	Decru et al. 2015	Democratic Republic of the Congo: Epulu River	N/A	KT192819
Garra dembeensis	present study	NMW 99194	present study	Ethiopia: Awash River, Chilimo forest (AET001)	9°4'1"N, 38°8'9"E	MT946118
Garra dembeensis	present study	NMW 99193	present study	Ethiopia: Awash River, Korkada (AET011)	8°30'2"N, 39°33'7"E	MT946119
Garra dunsirei	GenBank	N/A	Hamidan et al. 2014	Oman: Dhofar	N/A	KP069477
Garra dunsirei	GenBank	N/A	Hamidan et al. 2014	Oman: Dhofar	N/A	KP069475
Garra gallagheri	GenBank	ZFMK:FSJF:DNA-2578	Lyon et al. 2016	Oman: Gulf of Oman	22°35'43"N 59°05'12"E	KX244648
Garra ghorensis	GenBank	N/A	Hamidan et al. 2014	Jordan: Ibn-Hammad	N/A	KM214798
Garra ghorensis	GenBank	N/A	Geiger et al. 2014	Jordan: Dead Sea drainage	31°17'45"N 35°32'31"E	KJ553520
Garra jamila	GenBank	ZSM-PIS SUD-2018/1040 (ZSM 46926#4)	Moritz et al. 2019	Sudan: Atbara River, Khashm el Girba	N/A	MN167169
Garra jamila	GenBank	ZSM-PIS SUD-2018/1041 (ZSM 46926#6)	Moritz et al. 2019	Sudan: Atbara River, Khashm el Girba	N/A	MN167170
Garra jordanica	GenBank	N/A	Hamidan et al. 2014	Jordan: Dead Sea	N/A	KM214753
Garra jordanica	GenBank	N/A	Hamidan et al. 2014	Syria: Jordan	N/A	KM214750
Garra lissorhynchus	GenBank	N/A	Parhi et al. 2018	India: 564 m	N/A	MH156958
Garra longipinnis	GenBank	N/A	Hamidan et al. 2014	N/A	N/A	KM214787
Garra longipinnis	GenBank	N/A	Hamidan et al. 2014	Oman: Jabal al Akhdar	N/A	KM214756
Garra makiensis	present study	BMNH 1905.7.25.88 (paralectotype)	present study	Ethiopia: Meki [Maki] River, Lake Ziway basin (BMNH 1905.7.25.88)	N/A	MT946130
Garra makiensis	present study	NMW 99224	present study	Ethiopia: Awash River, Lafessa (AET022)	8°23'16"N, 38°54'30"E	MT946122
Garra makiensis	present study	NMW 99224	present study	Ethiopia: Awash River, Lafessa (AET024)	8°23'16"N, 38°54'30"E	MT946123
Garra makiensis	present study	NMW 99223	present study	Ethiopia: Awash River, Wonji (AET027)	8°28'23"N, 39°12'43"E	MT946124
Garra makiensis	present study	NMW 99230	present study	Ethiopia: Awash River, Kada Bada (AET157)	10°13'53"N, 40°34'43"E	MT946125
Garra makiensis	present study	NMW 99230	present study	Ethiopia: Awash River, Kada Bada (AET162)	10°13'53"N, 40°34'43"E	MT946126
Garra makiensis	present study	NMW 99231	present study	Ethiopia: Awash River, Yimre (AET174)	9°4'59"N, 40°10'3"E	MT946127
Garra makiensis	present study	NMW 99231	present study	Ethiopia: Awash River, Yimre (AET176)	9°4'59"N, 40°10'3"E	MT946128
Garra makiensis	present study	NMW 99222	present study	Ethiopia: Awash River, Nur Sada (AET186)	8°33'9"N, 39°38'10"E	MT946129
Garra napata	GenBank	ZSM-PIS-SUD-2008/239	Moritz et al. 2019	Sudan: Nile River, Merowe	N/A	MN167173
Garra ornata	GenBank	N/A	Sonet et al. 2018	Republic of the Congo: Lower Guinea, Kouilou-Niari, riv. Mbamba vers Les Bandas, bassin Kouilou-Niari	N/A	MK074286
Garra ornata	GenBank	N/A	International Barcode of Life (iBOL)	Democratic Republic of the Congo: Kinshasa, Nsele River	4°24'28"S, 15°42'24"E	HM418164
Garra ornata	GenBank	N/A	International Barcode of Life (iBOL)	Democratic Republic of the Congo: Kinshasa, Nsele River	4°24'28"S, 15°42'24"E	HM418163
Garra sahilia	GenBank	N/A	Hamidan et al. 2014	Yemen: Sanaa	N/A	KM214689
Garra sahilia	GenBank	N/A	Hamidan et al. 2014	Saudi Arabia	N/A	KM214724
Garra sannarensis	GenBank	ZSM-PIS SUD-2018/1013 (ZSM 35141)	Moritz et al. 2019	Sudan: Blue Nile, Sennar	N/A	MN167174
Garra shamal	GenBank	NMW-100004	Kirchner et al. 2020	Oman: Wadi Sahtan	23°23'2.4"N, 57°18'21.6"E	MN830422
Garra shamal	GenBank	NMW-100035	Kirchner et al. 2020	Oman: Wadi Mansah	23°24'07.2"N, 58°06'57.6"E	MN830426
Garra sharq	GenBank	NMW-100002	Kirchner et al. 2020	Oman: Qifaytah	22°54'54.0"N 58°25'30.0"E	MN830417
Garra sharq	GenBank	FSJF DNA-3241	Kirchner et al. 2020	Oman: Wadi Kabbah near Ghubra Natural Park	23°01'19.2"N 58°43'33.6"E	MN830873
Garra sindhi	GenBank	N/A	Lyon et al. 2016	Oman: Dhofar	17°34'05"N, 54°42'16"E	KX244651
Garra sindhi	GenBank	N/A	Lyon et al. 2016	Oman: Dhofar	17°34'05"N, 54°42'16"E	KX244652
Garra smarti	GenBank	N/A	Hamidan et al. 2014	Oman: Hasaq	N/A	KM214744
Garra smarti	GenBank	N/A	Hamidan et al. 2014	Oman: Hasaq	N/A	KM214732
Garra tana	GenBank	N/A	Wang et al. 2010	Ethiopia	N/A	HQ235945
Garra tibanica	GenBank	N/A	Hamidan et al. 2014	Saudi Arabia: Wadi damad	N/A	KM214749
Garra tibanica	GenBank	N/A	Hamidan et al. 2014	Saudi Arabia: Wadi damad	N/A	KM214686
Garra vinciguerrae	GenBank	ZSM-PIS SUD-2008/189 (ZSM 39823)	Moritz et al. 2019	Sudan: Nile River, Merowe	N/A	MN167175
Garra vinciguerrae	GenBank	ZSM-PIS SUD-2008/190 (ZSM 39822)	Moritz et al. 2019	Sudan: Nile River, Merowe	N/A	MN167176
Garra waterloti	GenBank	UAIC 14302.05	Yang et al. 2012	Guinea, Fonivon River, Kerouane	N/A	JX074212

## Sheet: Table S7. p-distances
Table S7. Mean genetic distances based on CO1 sequences (uncorrected p-distances), in %. The comparison of the paralectotype to all other samples (in yellow) is based on a sequence length of 451 bp; comparisons among other samples do not include the paralectotype and are based on a sequence length of 611 bp.
	Paralectotype Garra makiensis BMNH 1905.7.25.88	G. makiensis (ETH)	G. sindhi (OMN)	G. smarti (OMN)	G. dunsirei (OMN)	G. tibanica (SAU)	G. buettikerii (SAU)	G. aethiopica (ETH)	G. waterloti (GIN)	G. ornata (COD)	G. congoensis (COD)	G. dembeensis (Ituri R., COD)	G. dembeensis (Epulu R., COD)	G. sannarensis (SDN)	G. dembeensis (Yatu R., ETH)	G. jamila (SDN)	G. napata (SDN)	G. dembeensis (EGY)	G. tana (ETH)	G. dembeensis (Awash R., ETH)	G. vinciguerrae (SDN)	G. sharq (OMN)	G. gallagheri (OMN)	G. longipinnis (OMN)	G. barreimiae (ARE)	G. ghorensis (JOR)	G. jordanica (JOR, SYR)	G. shamal (OMN)
G. makiensis (ETH)	0.000831486
G. sindhi (OMN)	0.113082	0.099018
G. smarti (OMN)	0.121951	0.102291	0.0114566
G. dunsirei (OMN)	0.110865	0.0973813	0.0196399	0.01473
G. tibanica (SAU)	0.113082	0.0975859	0.0212766	0.0196399	0.0212766
G. buettikeri (SAU)	0.109756	0.0951309	0.0220949	0.0204583	0.0220949	0.00572831
G. aethiopica (ETH)	0.107539	0.099018	0.105565	0.107201	0.107201	0.099018	0.096563
G. waterloti (GIN)	0.0953437	0.0904255	0.104746	0.104746	0.101473	0.096563	0.0973813	0.0646481
G. ornata (COD)	0.104952	0.0973813	0.107474	0.10802	0.106929	0.10311	0.101746	0.0722859	0.0409165
G. congoensis (COD)	0.107169	0.0999727	0.106383	0.106929	0.10802	0.10311	0.101746	0.0750136	0.0436443	0.0223677
G. dembeensis (Ituri R., COD)	0.101996	0.0920622	0.104746	0.0998363	0.104746	0.0949264	0.099018	0.0728314	0.0376432	0.0420076	0.0458265
G. dembeensis (Epulu R., COD)	0.104213	0.0953355	0.109656	0.104746	0.109656	0.0998363	0.100655	0.0744681	0.0360065	0.0392799	0.0425532	0.0114566
G. sannarensis (SDN)	0.109756	0.0900164	0.096563	0.091653	0.091653	0.0949264	0.0957447	0.0761047	0.0441899	0.0507365	0.0534643	0.0392799	0.0441899
G. dembeensis (Yatu R., ETH)	0.0931264	0.0875614	0.0998363	0.0949264	0.0949264	0.096563	0.0973813	0.0777414	0.0425532	0.0469176	0.0496454	0.0376432	0.0392799	0.0114566
G. jamila (SDN)	0.100887	0.0926759	0.100655	0.099018	0.102291	0.100655	0.0998363	0.0752864	0.0499182	0.0526459	0.0575559	0.0384615	0.0433715	0.0220949	0.0220949
G. napata (SDN)	0.110865	0.101678	0.101473	0.0998363	0.10311	0.0998363	0.102291	0.0761047	0.0507365	0.0534643	0.0583742	0.0409165	0.0458265	0.0229133	0.0229133	0.0139116
G. dembeensis (EGY)	0.110865	0.101678	0.101473	0.0998363	0.10311	0.0998363	0.102291	0.0761047	0.0507365	0.0534643	0.0583742	0.0409165	0.0458265	0.0229133	0.0229133	0.0139116	0
G. tana (ETH)	0.108647	0.0986088	0.114566	0.11293	0.116203	0.10802	0.108838	0.0761047	0.0540098	0.0551009	0.0567376	0.0425532	0.0474632	0.0294599	0.0278232	0.0286416	0.0310966	0.0310966
G. dembeensis (Awash R., ETH)	0.105322	0.0977905	0.108838	0.103928	0.105565	0.105565	0.106383	0.0801964	0.0499182	0.0564648	0.0570104	0.0433715	0.0482815	0.0253682	0.0237316	0.0278232	0.0286416	0.0286416	0.0106383
G. vinciguerrae (SDN)	0.113082	0.103519	0.10802	0.106383	0.106383	0.104746	0.105565	0.0826514	0.0458265	0.0518276	0.0551009	0.0490998	0.0474632	0.0327332	0.0310966	0.0400982	0.0409165	0.0409165	0.0458265	0.0417349
G. sharq (OMN)	0.121951	0.113012	0.114254	0.112598	0.117565	0.112579	0.111751	0.0869322	0.0827926	0.0861043	0.0877601	0.0827926	0.0861043	0.089416	0.0844484	0.0918998	0.0943835	0.0943835	0.089416	0.0885881	0.0960394
G. gallagheri (OMN)	0.108647	0.1027	0.101473	0.10311	0.104746	0.10311	0.102291	0.0842881	0.0932897	0.0938352	0.0992908	0.086743	0.0900164	0.0900164	0.091653	0.094108	0.0932897	0.0932897	0.0998363	0.0973813	0.096563	0.0579548
G. longipinnis (OMN)	0.119734	0.111293	0.109656	0.111293	0.116203	0.106383	0.105565	0.089198	0.0998363	0.103655	0.109111	0.0932897	0.096563	0.096563	0.0981997	0.100655	0.0998363	0.0998363	0.106383	0.103928	0.106383	0.0546431	0.0180033
G. barreimiae (ARE)	0.128346	0.115722	0.111202	0.111191	0.116134	0.117781	0.11531	0.105436	0.101306	0.101306	0.106798	0.101306	0.102954	0.0980219	0.0980219	0.0955506	0.0963744	0.0963744	0.106259	0.102141	0.102964	0.0775084	0.0683774	0.0716725
G. ghorensis (JOR)	0.104213	0.0973813	0.115385	0.117021	0.115385	0.113748	0.114566	0.0900164	0.0810147	0.0957447	0.0984724	0.0908347	0.089198	0.0859247	0.0842881	0.0900164	0.0924714	0.0924714	0.094108	0.0900164	0.094108	0.0852764	0.0810147	0.0761047	0.0766204
G. jordanica (JOR, SYR)	0.111973	0.102291	0.108838	0.107201	0.105565	0.105565	0.106383	0.10311	0.0842881	0.102291	0.105019	0.0924714	0.094108	0.089198	0.0810147	0.096563	0.099018	0.099018	0.100655	0.0932897	0.100655	0.0786721	0.0810147	0.0761047	0.0667353	0.0376432
G. shamal (OMN)	0.146341	0.136457	0.12275	0.11784	0.124386	0.119476	0.123568	0.120295	0.10311	0.116203	0.118385	0.101473	0.10311	0.101473	0.106383	0.115385	0.11784	0.11784	0.121113	0.112111	0.106383	0.0861043	0.0883797	0.0834697	0.0914427	0.0924714	0.0793781
G. sahilia (YEM, SAU)	0.117517	0.109656	0.111293	0.11784	0.119476	0.109656	0.107201	0.0908347	0.0900164	0.0845608	0.0889253	0.0883797	0.0834697	0.091653	0.086743	0.0908347	0.0932897	0.0932897	0.096563	0.094108	0.0949264	0.0744941	0.0736498	0.0769231	0.0815576	0.0679214	0.0711948	0.0883797

## Sheet: Table S8 G. tibanica vertebrae
Table S8. Counts of axial skeleton elements in type specimens of Garra tibanica.
Character states	G. tibanica BMNH 1940.2.15.2 lectotype	G. tibanica BMNH 1940.2.15.3-11 paralectotypes
Total number of vertebrae	33	32(1), 33(9) [32.9 ±0.3]
Abdominal vertebrae	19	19(10) [19.0±0.0]
Caudal vertebrae	14	13(1), 14(9) [13.9±0.3]
Predorsal abdominal vertebrae	11	10(3), 11(7) [10.7±0.5]
Preanal caudal vertebrae	3	2(1), 3(9) [2.9±0.3]
Postanal vertebrae	11	10(1), 11(8), 12(1) [11.0±0.5]
Vertebrae between first pterygiophores of dorsal and anal fins	11	10(1), 11(6), 12(3) [11.2±0.6]
Intermediate vertebrae	4	3(3), 4(7) [3.7±0.5]
Supraneural bones	5	5(9) [5.0±0.0]
